# Supplementary material for: 2-Cyano-1-methyl­pyridinium iodide
Source: Acta Crystallogr Sect E Struct Rep Online. 2013 Jul 20;69(Pt 8):o1281. doi: 10.1107/S1600536813019302 (PMC3793776; doi:10.1107/S1600536813019302)
Supplement: Supplementary file 1 [file e-69-o1281-sup1.cif]

##############################################################################
#                                                                            #
# This CIF contains the data in a paper accepted for publication in          #
# Acta Crystallographica Section E. It conforms to the requirements of       #
# Notes for Authors for Acta Crystallographica Section E, and has been       #
# peer reviewed under the auspices of the IUCr Commission on Journals.       #
#                                                                            #
# Full details of the Crystallographic Information File format               #
# are given in the paper "The Crystallographic Information File (CIF):       #
# a New Standard Archive File for Crystallography" by S. R. Hall, F. H.      #
# Allen and I. D. Brown [Acta Cryst. (1991), A47, 655-685].                  #
#                                                                            #
# The current version of the core CIF dictionary is obtainable from          #
# ftp://ftp.iucr.org/pub/cif_core.dic.                                       #
#                                                                            #
# Software is freely available for graphical display of the structure(s)     #
# in this CIF. For information consult the CIF software page                 #
# http://www.iucr.org/resources/cif/software.                                #
#                                                                            #
# This file may be used for bona fide research purposes within the           #
# scientific community so long as proper attribution is given to the journal # 
# article from which it was obtained.                                        #
#                                                                            #
##############################################################################
data_global
_audit_creation_method     'APEX2 v2013.6-2'
_journal_date_recd_electronic     2013-07-11
_journal_date_accepted     2013-07-12
_journal_name_full     'Acta Crystallographica, Section E'
_journal_year     2013
_journal_volume     69
_journal_issue      8
_journal_page_first     o1281
_journal_page_last     o1281
_journal_paper_category     QO
_journal_paper_doi     10.1107/S1600536813019302
_journal_coeditor_code     TK5240
_publ_contact_author_name     'Joel T. Mague'
_publ_contact_author_address
;
Department of Chemistry
Tulane University
New Orleans, LA 70118
USA
;
_publ_contact_author_email     joelt@tulane.edu
_publ_contact_author_fax     504-865-5596
_publ_contact_author_phone     504-862-3585
_publ_section_title
;
2-Cyano-1-methylpyridinium iodide
;
loop_
    _publ_author_name
    _publ_author_address
    'Kammer, Michael N.'
;     Department of Physics
      Loyola University
      New Orleans, LA 70118
      USA
;
    'Koplitz, Lynn V.'
;     Department of Chemistry
      Loyola University
      New Orleans, LA 70118
      USA
;
    'Mague, Joel T.'
;     Department of Chemistry
      Tulane University
      New Orleans, LA 70118
      USA
;
data_I
_audit_creation_method     SHELXL-2013
_chemical_name_systematic
;
2-Cyano-1-methylpyridinium iodide
;
_chemical_name_common     ?
_chemical_formula_moiety     'C7 H7 N2 +, I -'
_chemical_formula_sum     'C7 H7 I N2'
_chemical_formula_iupac     'C7 H7 N2 +, I -'
_chemical_formula_weight     246.05
_chemical_melting_point     146
_shelx_space_group_comment
;
The symmetry employed for this shelxl refinement is uniquely defined
by the following loop, which should always be used as a source of
symmetry information in preference to the above space-group names.
They are only intended as comments.
;
_space_group_crystal_system     orthorhombic
_space_group_name_H-M_alt     'P b c a'
_space_group_name_Hall     '-P 2ac 2ab'
loop_
    _space_group_symop_operation_xyz
    'x, y, z'
    '-x+1/2, -y, z+1/2'
    '-x, y+1/2, -z+1/2'
    'x+1/2, -y+1/2, -z'
    '-x, -y, -z'
    'x-1/2, y, -z-1/2'
    'x, -y-1/2, z-1/2'
    '-x-1/2, y-1/2, z'
_cell_length_a     9.5785(6)
_cell_length_b     8.5687(5)
_cell_length_c     20.2229(13)
_cell_angle_alpha     90
_cell_angle_beta     90
_cell_angle_gamma     90
_cell_volume     1659.80(18)
_cell_formula_units_Z     8
_cell_measurement_reflns_used     4287
_cell_measurement_theta_min     2.9293
_cell_measurement_theta_max     28.6475
_cell_measurement_temperature     100(2)
_exptl_crystal_description     slab
_exptl_crystal_colour     yellow
_exptl_crystal_size_max     0.159
_exptl_crystal_size_mid     0.143
_exptl_crystal_size_min     0.072
_exptl_crystal_density_diffrn     1.969
_exptl_crystal_density_meas     ?
_exptl_crystal_density_method     'not measured'
_exptl_crystal_F_000     928
_exptl_absorpt_coefficient_mu     3.786
_exptl_absorpt_correction_type     multi-scan
_exptl_absorpt_process_details     '(<i>TWINABS</i>; Sheldrick, 2009)'
_shelx_estimated_absorpt_T_min     0.584
_shelx_estimated_absorpt_T_max     0.772
_exptl_absorpt_correction_T_min     0.58
_exptl_absorpt_correction_T_max     0.77
_exptl_special_details
;
;
_diffrn_ambient_temperature     100(2)
_diffrn_radiation_type     MoK\a
_diffrn_radiation_wavelength     0.71073
_diffrn_radiation_monochromator     graphite
_diffrn_measurement_device_type     'Bruker SMART APEX CCD'
_diffrn_measurement_method     '\f and \w scans'
_diffrn_detector_area_resol_mean     8.3660
_diffrn_reflns_number     58292
_diffrn_reflns_av_R_equivalents     0.0467
_diffrn_reflns_theta_min     2.014
_diffrn_reflns_theta_max     28.671
_diffrn_reflns_theta_full     28.670
_diffrn_measured_fraction_theta_max     0.997
_diffrn_measured_fraction_theta_full     0.996
_diffrn_reflns_limit_h_min     -12
_diffrn_reflns_limit_h_max     12
_diffrn_reflns_limit_k_min     -11
_diffrn_reflns_limit_k_max     11
_diffrn_reflns_limit_l_min     -26
_diffrn_reflns_limit_l_max     27
_reflns_number_total     53390
_reflns_number_gt     40858
_reflns_threshold_expression     I>2\s(I)
_refine_ls_structure_factor_coef     Fsqd
_refine_ls_matrix_type     full
_refine_ls_R_factor_all     0.0504
_refine_ls_R_factor_gt     0.0356
_refine_ls_wR_factor_gt     0.0803
_refine_ls_wR_factor_ref     0.0908
_refine_ls_goodness_of_fit_ref     1.028
_refine_ls_restrained_S_all     1.028
_refine_ls_number_reflns     53390
_refine_ls_number_parameters     93
_refine_ls_number_restraints     0
_refine_ls_hydrogen_treatment     constr
_refine_ls_weighting_scheme     calc
_refine_ls_weighting_details
              'w=1/[\s^2^(Fo^2^)+(0.0143P)^2^+0.7747P] where P=(Fo^2^+2Fc^2^)/3'
_atom_sites_solution_hydrogens     geom
_atom_sites_solution_primary     direct
_atom_sites_solution_secondary     difmap
_refine_ls_shift/su_max     0.000
_refine_ls_shift/su_mean     0.000
_refine_diff_density_max     1.144
_refine_diff_density_min     -0.426
_refine_ls_extinction_method     none
_refine_ls_extinction_coef     .
loop_
    _atom_type_symbol
    _atom_type_description
    _atom_type_scat_dispersion_real
    _atom_type_scat_dispersion_imag
    _atom_type_scat_source
    'C' 'C' 0.0033 0.0016
                         'International Tables Vol C Tables 4.2.6.8 and 6.1.1.4'
    'H' 'H' 0.0000 0.0000
                         'International Tables Vol C Tables 4.2.6.8 and 6.1.1.4'
    'N' 'N' 0.0061 0.0033
                         'International Tables Vol C Tables 4.2.6.8 and 6.1.1.4'
    'I' 'I' -0.4742 1.8119
                         'International Tables Vol C Tables 4.2.6.8 and 6.1.1.4'
_computing_data_collection     '<i>APEX2</i> (Bruker, 2013)'
_computing_cell_refinement     '<i>SAINT</i> (Bruker, 2013)'
_computing_data_reduction     '<i>SAINT</i> (Bruker, 2013)'
_computing_structure_solution     '<i>SHELXT</i> (Sheldrick, 2008<i>b</i>)'
_computing_structure_refinement     'SHELXL2013 (Sheldrick, 2013)'
_computing_molecular_graphics     '<i>DIAMOND</i> (Brandenburg & Putz, 2012)'
_computing_publication_material     '<i>SHELXTL</i> (Sheldrick, 2008<i>b</i>)'
loop_
    _atom_site_type_symbol
    _atom_site_label
    _atom_site_fract_x
    _atom_site_fract_y
    _atom_site_fract_z
    _atom_site_U_iso_or_equiv
    _atom_site_adp_type
    _atom_site_calc_flag
    _atom_site_occupancy
    _atom_site_disorder_assembly
    _atom_site_disorder_group
    I I1 0.41161(3) 0.07802(3) 0.10870(2) 0.01550(12) Uani d 1 . .
    N N1 0.9765(4) 1.0275(5) 0.1442(2) 0.0135(9) Uani d 1 . .
    N N2 0.7422(4) 0.7530(5) 0.2022(2) 0.0205(10) Uani d 1 . .
    C C1 1.0446(5) 0.9818(6) 0.2072(3) 0.0187(11) Uani d 1 . .
    H H1A 1.1337 1.0371 0.2116 0.028 Uiso calc 1 . .
    H H1B 1.0615 0.8690 0.2072 0.028 Uiso calc 1 . .
    H H1C 0.9837 1.0092 0.2443 0.028 Uiso calc 1 . .
    C C2 0.8562(5) 0.9559(6) 0.1244(3) 0.0142(10) Uani d 1 . .
    C C3 0.7917(5) 0.9967(6) 0.0661(3) 0.0158(11) Uani d 1 . .
    H H3 0.7074 0.9471 0.0530 0.019 Uiso calc 1 . .
    C C4 0.8517(5) 1.1118(6) 0.0268(3) 0.0168(11) Uani d 1 . .
    H H4 0.8105 1.1395 -0.0143 0.020 Uiso calc 1 . .
    C C5 0.9713(5) 1.1848(6) 0.0481(3) 0.0166(11) Uani d 1 . .
    H H5 1.0122 1.2648 0.0220 0.020 Uiso calc 1 . .
    C C6 1.0321(5) 1.1424(5) 0.1070(3) 0.0149(10) Uani d 1 . .
    H H6 1.1140 1.1945 0.1216 0.018 Uiso calc 1 . .
    C C7 0.7957(5) 0.8415(6) 0.1685(3) 0.0165(11) Uani d 1 . .
loop_
    _atom_site_aniso_label
    _atom_site_aniso_U_11
    _atom_site_aniso_U_22
    _atom_site_aniso_U_33
    _atom_site_aniso_U_12
    _atom_site_aniso_U_13
    _atom_site_aniso_U_23
    I1 0.01513(19) 0.01697(18) 0.01439(19) 0.00131(12) -0.00021(13) -0.00058(13)
    N1 0.013(2) 0.014(2) 0.014(2) 0.0017(16) 0.0001(18) -0.0019(17)
    N2 0.022(2) 0.020(2) 0.019(2) -0.0019(19) 0.001(2) -0.0010(19)
    C1 0.020(3) 0.022(3) 0.014(3) -0.001(2) -0.004(2) 0.001(2)
    C2 0.012(2) 0.014(2) 0.016(3) -0.0010(19) 0.003(2) -0.003(2)
    C3 0.013(3) 0.016(2) 0.018(3) 0.0006(19) 0.000(2) -0.003(2)
    C4 0.019(3) 0.017(2) 0.014(3) 0.004(2) -0.001(2) -0.002(2)
    C5 0.017(3) 0.014(2) 0.020(3) 0.0014(19) 0.003(2) 0.000(2)
    C6 0.012(2) 0.011(2) 0.021(3) 0.0023(18) 0.003(2) -0.002(2)
    C7 0.015(2) 0.019(3) 0.016(3) 0.001(2) -0.001(2) -0.006(2)
_geom_special_details
;
All e.s.d.'s (except the e.s.d. in the dihedral angle between two l.s. planes)
are estimated using the full covariance matrix. The cell e.s.d.'s are taken
into account individually in the estimation of e.s.d.'s in distances, angles
and torsion angles; correlations between e.s.d.'s in cell parameters are only
used when they are defined by crystal symmetry. An approximate (isotropic)
treatment of cell e.s.d.'s is used for estimating e.s.d.'s involving l.s.
planes.
;
loop_
    _geom_bond_atom_site_label_1
    _geom_bond_atom_site_label_2
    _geom_bond_site_symmetry_2
    _geom_bond_distance
    _geom_bond_publ_flag
    N1 C6 . 1.348(6) ?
    N1 C2 . 1.366(6) ?
    N1 C1 . 1.484(6) ?
    N2 C7 . 1.141(6) ?
    C1 H1A . 0.9800 ?
    C1 H1B . 0.9800 ?
    C1 H1C . 0.9800 ?
    C2 C3 . 1.375(7) ?
    C2 C7 . 1.446(7) ?
    C3 C4 . 1.391(7) ?
    C3 H3 . 0.9500 ?
    C4 C5 . 1.375(7) ?
    C4 H4 . 0.9500 ?
    C5 C6 . 1.375(7) ?
    C5 H5 . 0.9500 ?
    C6 H6 . 0.9500 ?
loop_
    _geom_angle_atom_site_label_1
    _geom_angle_atom_site_label_2
    _geom_angle_atom_site_label_3
    _geom_angle_site_symmetry_1
    _geom_angle_site_symmetry_3
    _geom_angle
    _geom_angle_publ_flag
    C6 N1 C2 . . 119.8(4) ?
    C6 N1 C1 . . 119.9(4) ?
    C2 N1 C1 . . 120.3(4) ?
    N1 C1 H1A . . 109.5 ?
    N1 C1 H1B . . 109.5 ?
    H1A C1 H1B . . 109.5 ?
    N1 C1 H1C . . 109.5 ?
    H1A C1 H1C . . 109.5 ?
    H1B C1 H1C . . 109.5 ?
    N1 C2 C3 . . 121.1(4) ?
    N1 C2 C7 . . 117.5(4) ?
    C3 C2 C7 . . 121.4(5) ?
    C2 C3 C4 . . 119.0(5) ?
    C2 C3 H3 . . 120.5 ?
    C4 C3 H3 . . 120.5 ?
    C5 C4 C3 . . 119.1(5) ?
    C5 C4 H4 . . 120.4 ?
    C3 C4 H4 . . 120.4 ?
    C6 C5 C4 . . 120.3(5) ?
    C6 C5 H5 . . 119.8 ?
    C4 C5 H5 . . 119.8 ?
    N1 C6 C5 . . 120.6(5) ?
    N1 C6 H6 . . 119.7 ?
    C5 C6 H6 . . 119.7 ?
    N2 C7 C2 . . 176.9(6) ?
loop_
    _geom_torsion_atom_site_label_1
    _geom_torsion_atom_site_label_2
    _geom_torsion_atom_site_label_3
    _geom_torsion_atom_site_label_4
    _geom_torsion_site_symmetry_1
    _geom_torsion_site_symmetry_2
    _geom_torsion_site_symmetry_3
    _geom_torsion_site_symmetry_4
    _geom_torsion
    _geom_torsion_publ_flag
    C6 N1 C2 C3 . . . . 1.3(7) ?
    C1 N1 C2 C3 . . . . -180.0(5) ?
    C6 N1 C2 C7 . . . . -175.6(4) ?
    C1 N1 C2 C7 . . . . 3.1(7) ?
    N1 C2 C3 C4 . . . . 0.7(7) ?
    C7 C2 C3 C4 . . . . 177.5(5) ?
    C2 C3 C4 C5 . . . . -2.0(7) ?
    C3 C4 C5 C6 . . . . 1.2(7) ?
    C2 N1 C6 C5 . . . . -2.2(7) ?
    C1 N1 C6 C5 . . . . 179.1(4) ?
    C4 C5 C6 N1 . . . . 0.9(7) ?
loop_
    _geom_hbond_atom_site_label_D
    _geom_hbond_atom_site_label_H
    _geom_hbond_atom_site_label_A
    _geom_hbond_site_symmetry_A
    _geom_hbond_distance_DH
    _geom_hbond_distance_HA
    _geom_hbond_distance_DA
    _geom_hbond_angle_DHA
    C1 H1B I1 8_765 0.98 3.20 4.014(5) 141
    C1 H1C I1 6_666 0.98 3.11 4.021(5) 156
    C5 H5 I1 4_565 0.95 3.12 3.810(5) 131
    C6 H6 I1 1_665 0.95 3.03 3.677(5) 126
_shelx_hkl_checksum     4774
_shelx_res_checksum     75188
_shelxl_version_number        2.013
_iucr_refine_instructions_details
;
TITL lk107_1m in Pbca
CELL  0.71073   9.5785   8.5687  20.2229   90.000   90.000   90.000
ZERR    8.00   0.00060   0.00050   0.00130   0.0000   0.0000   0.0000
LATT 1
SYMM 1/2-X, -Y, 1/2+Z
SYMM -X, 1/2+Y, 1/2-Z
SYMM 1/2+X, 1/2-Y, -Z
SFAC C  H  N  I
UNIT 56  56  16  8
REM Solution 1  R1  0.048  Rweak  0.001,  Alpha= 0.0700  in Pbca
REM Formula:  C7 N2 I
L.S. 10
BOND $H
FMAP 2
PLAN 5
ACTA 57.34
SIZE 0.072 0.143 0.159
TEMP -173
EQIV $1 -x+3/2, y+1/2, z
HTAB C1 I1_$1
EQIV $2 x+1/2, y+1, -z+1/2
HTAB C1 I1_$2
EQIV $4 x+1/2, -y+3/2, -z
HTAB C5 I1_$4
EQIV $6 x+1, y+1, z
HTAB C6 I1_$6
CONF
WGHT    0.014300    0.774700
BASF   0.40047
FVAR       0.29337
I1    4    0.411612    0.078018    0.108695    11.00000    0.01513    0.01697 =
         0.01439   -0.00058   -0.00021    0.00131
N1    3    0.976494    1.027531    0.144189    11.00000    0.01268    0.01396 =
         0.01377   -0.00186    0.00009    0.00167
N2    3    0.742210    0.752986    0.202166    11.00000    0.02196    0.02027 =
         0.01935   -0.00096    0.00147   -0.00194
C1    1    1.044629    0.981835    0.207187    11.00000    0.01972    0.02249 =
         0.01395    0.00067   -0.00368   -0.00103
AFIX 137
H1A   2    1.133714    1.037113    0.211587    11.00000   -1.50000
H1B   2    1.061470    0.869025    0.207226    11.00000   -1.50000
H1C   2    0.983696    1.009191    0.244350    11.00000   -1.50000
AFIX   0
C2    1    0.856152    0.955868    0.124364    11.00000    0.01187    0.01436 =
         0.01632   -0.00333    0.00284   -0.00098
C3    1    0.791683    0.996714    0.066128    11.00000    0.01347    0.01571 =
         0.01832   -0.00346   -0.00023    0.00064
AFIX  43
H3    2    0.707439    0.947120    0.052973    11.00000   -1.20000
AFIX   0
C4    1    0.851663    1.111750    0.026757    11.00000    0.01873    0.01720 =
         0.01434   -0.00154   -0.00073    0.00434
AFIX  43
H4    2    0.810495    1.139505   -0.014331    11.00000   -1.20000
AFIX   0
C5    1    0.971326    1.184762    0.048095    11.00000    0.01672    0.01365 =
         0.01957   -0.00027    0.00308    0.00137
AFIX  43
H5    2    1.012187    1.264848    0.022004    11.00000   -1.20000
AFIX   0
C6    1    1.032080    1.142393    0.107002    11.00000    0.01235    0.01121 =
         0.02106   -0.00247    0.00267    0.00232
AFIX  43
H6    2    1.113977    1.194518    0.121642    11.00000   -1.20000
AFIX   0
C7    1    0.795690    0.841493    0.168493    11.00000    0.01502    0.01858 =
         0.01581   -0.00628   -0.00104    0.00114
HKLF 5
REM  lk107_1m in Pbca
REM R1 =  0.0356 for   40858 Fo > 4sig(Fo)  and  0.0504 for all   53390 data
REM     93 parameters refined using      0 restraints
END
WGHT      0.0143      0.7744
REM Highest difference peak  1.144,  deepest hole -0.426,  1-sigma level  0.103
Q1    1   0.4100 -0.0562  0.1119  11.00000  0.05    0.78
Q2    1   0.7661  1.0752  0.1082  11.00000  0.05    0.66
Q3    1   1.0919  1.2722  0.1097  11.00000  0.05    0.61
Q4    1   1.0964  0.9180  0.1785  11.00000  0.05    0.51
Q5    1   0.8365  0.9637  0.0918  11.00000  0.05    0.49
;
