# Supplementary material for: 2-Cyano-1-methyl­pyridinium iodide
Source: Acta Crystallogr Sect E Struct Rep Online. 2013 Jul 20;69(Pt 8):o1281. doi: 10.1107/S1600536813019302 (PMC3793776; doi:10.1107/S1600536813019302)
Supplement: Supplementary file 2 [file e-69-o1281-Isup2.hkl]

#
# h,k,l, Fc-squared, Fo-squared, sigma(Fo-squared), status flag
#
data_I
_shelx_title ' lk107_1m in Pbca'
_shelx_refln_list_code          4
_shelx_F_calc_maximum      318.02
_exptl_crystal_F_000       928.00
_reflns_d_resolution_high  0.7407

loop_
 _space_group_symop_operation_xyz
 'x, y, z'
 '-x+1/2, -y, z+1/2'
 '-x, y+1/2, -z+1/2'
 'x+1/2, -y+1/2, -z'
 '-x, -y, -z'
 'x-1/2, y, -z-1/2'
 'x, -y-1/2, z-1/2'
 '-x-1/2, y-1/2, z'

_cell_length_a     9.5785
_cell_length_b     8.5687
_cell_length_c    20.2229
_cell_angle_alpha  90.000
_cell_angle_beta   90.000
_cell_angle_gamma  90.000

_shelx_F_squared_multiplier     1.000

loop_
 _refln_index_h
 _refln_index_k
 _refln_index_l
 _refln_F_squared_calc
 _refln_F_squared_meas
 _refln_F_squared_sigma
 _refln_observed_status
   2   0   0      22642.22      22927.67       921.86 o
  -2   0   0      22642.22      22793.24       852.64 o
   2   0   0      22642.22      22000.12       859.02 o
  -2   0   0      22642.22      22509.73       820.35 o
  -2   0   0      22642.22      22296.18       869.58 o
   2   0   0      22642.22      21808.06       826.50 o
   2   0   0      15124.32      15472.22       603.17 o
   2   0   0      15124.32      15422.02       614.59 o
   2   0   0      15124.32      15375.55       580.48 o
  -2   0   0      15124.32      16529.55       658.90 o
  -2   0   0      37766.54      39774.88      1562.37 o
  -4   0   0       4020.66       3791.62       182.06 o
   4   0   0       4020.66       3912.25       182.48 o
   4   0   0       4020.66       3799.33       188.04 o
  -4   0   0       4020.66       3611.62       196.41 o
   4   0   0       4020.66       3818.04       176.15 o
   4   0   0       4020.66       3814.48       179.74 o
   4   0   0       6019.22       5589.96       264.94 o
   4   0   0       6019.22       5877.27       254.62 o
  -4   0   0       6019.22       5492.98       250.35 o
  -4   0   0       6019.22       5690.70       243.26 o
  -4   0   0       6019.22       5257.61       261.08 o
   4   0   0       6019.22       5762.92       285.43 o
  -4   0   0       6019.22       5846.67       254.48 o
   6   0   0      26951.29      25480.71      1046.79 o
  -6   0   0      26951.29      25959.65      1031.33 o
   6   0   0      26951.29      25822.66      1005.10 o
  -6   0   0      26951.29      27010.47       995.69 o
  -6   0   0      26951.29      25100.54      1056.84 o
   6   0   0      26951.29      25483.73      1124.05 o
  -6   0   0      26951.29      24555.49      1045.11 o
   6   0   0      26951.29      27091.80      1050.58 o
   6   0   0      18002.65      17187.76       723.31 o
  -6   0   0      18002.65      16709.41       737.29 o
   6   0   0      18002.65      17164.99       713.82 o
  -6   0   0      18002.65      18130.88       727.65 o
   6   0   0      18002.65      16904.14       729.37 o
   6   0   0      18002.65      17800.32       692.14 o
  -6   0   0      18002.65      18502.69       701.80 o
  -6   0   0      18002.65      16795.27       793.22 o
  -8   0   0        738.78        735.36        97.57 o
   8   0   0        738.78        833.70        94.52 o
  -8   0   0        738.78        768.88       105.87 o
   8   0   0        738.78        616.26        76.83 o
  -8   0   0       1106.01       1114.97       115.95 o
   8   0   0       1106.01        975.13       112.10 o
  -8   0   0       1106.01       1051.98        98.77 o
   8   0   0       1106.01       1184.20       127.74 o
  10   0   0       5407.08       5726.81       340.05 o
  10   0   0       5407.08       5150.52       362.17 o
 -10   0   0       5407.08       5807.05       347.04 o
  10   0   0       3611.77       3451.44       243.74 o
 -10   0   0       3611.77       3649.68       291.13 o
 -10   0   0       3611.77       3994.31       276.69 o
  12   0   0       2680.68       3368.87       251.79 o
 -12   0   0       2680.68       2457.94       258.83 o
  12   0   0       4013.17       4608.95       352.66 o
 -12   0   0       4013.17       4384.59       327.46 o
  12   0   0       4013.17       4454.06       311.02 o
   2   1   0      10453.47      10278.24       401.92 o
   2  -1   0      10453.48      10489.29       387.13 o
   2  -1   0      10453.48       9710.97       412.18 o
  -2  -1   0      10453.47       9693.41       393.52 o
  -2   1   0      10453.48       9938.77       408.43 o
  -2  -1   0      10453.47      10076.92       445.24 o
  -2   1   0      10453.48      10768.80       443.83 o
   2   1   0      10453.47      10610.08       415.12 o
   2   1   0      10453.47      10808.36       432.52 o
  -2  -1   0      15649.61      16658.63       644.07 o
   2   1   0      15649.61      16144.61       680.38 o
  -2  -1   0      15649.61      17173.82       666.83 o
   2  -1   0      15649.62      15665.44       627.47 o
   2  -1   0      15649.62      16954.45       678.77 o
  -2   1   0      15649.62      15799.99       599.26 o
   2   1   0      15649.61      16409.64       611.57 o
  -2   1   0      15649.62      15877.84       641.74 o
  -2  -1   0      15649.61      15613.27       625.59 o
  -4   1   0       6481.64       5810.14       284.51 o
  -4   1   0       6481.64       6198.87       266.59 o
   4  -1   0       6481.64       6533.36       266.68 o
   4   1   0       6481.64       6157.13       271.10 o
  -4   1   0       6481.64       6565.55       313.60 o
  -4  -1   0       6481.64       6510.55       292.03 o
  -4  -1   0       6481.64       6052.98       293.32 o
   4   1   0       6481.64       6444.05       265.21 o
   4  -1   0       6481.64       6525.91       277.72 o
   4  -1   0       6481.64       5961.04       281.76 o
   4   1   0       6481.64       6181.61       282.62 o
   4  -1   0       6481.64       6262.57       259.58 o
   4   1   0       6481.64       5950.81       287.92 o
  -4  -1   0       6481.64       6327.22       317.22 o
  -4  -1   0       6481.64       5937.88       271.27 o
  -4  -1   0       9703.50       8917.48       411.07 o
   4   1   0       9703.50       9466.33       396.85 o
  -4  -1   0       9703.50       9822.58       385.78 o
   4   1   0       9703.50       9723.42       421.88 o
  -4   1   0       9703.50      10084.57       384.77 o
  -4   1   0       9703.50      10077.63       399.83 o
   4   1   0       9703.50       9584.12       444.88 o
  -4  -1   0       9703.50       9040.10       417.98 o
   4   1   0       9703.50       9188.05       413.39 o
   4  -1   0       9703.50       9446.55       439.79 o
  -4  -1   0       9703.50       9638.31       399.87 o
   4  -1   0       9703.50       9306.99       406.90 o
  -4   1   0       9703.50       9477.89       413.97 o
   6   1   0        217.65        177.09        42.19 o
  -6   1   0        217.65        138.55        41.33 o
  -6  -1   0        217.65        202.33        48.40 o
   6   1   0        217.65        246.75        46.88 o
   6  -1   0        217.65        247.53        39.87 o
  -6  -1   0        217.65        216.81        55.41 o
   6  -1   0        217.65        207.54        47.01 o
   6   1   0        217.65        195.76        40.46 o
  -6  -1   0        217.65        171.30        52.86 o
   6   1   0        217.65        157.58        42.14 o
   6  -1   0        217.65        151.09        36.90 o
  -6   1   0        217.65        179.82        52.47 o
  -6  -1   0        217.65        256.12        43.50 o
  -6  -1   0        325.84        269.33        57.10 o
   6  -1   0        325.84        253.84        53.66 o
   6  -1   0        325.84        383.61        62.23 o
  -6   1   0        325.84        243.95        54.49 o
  -6  -1   0        325.84        274.51        46.80 o
   6   1   0        325.84        234.14        55.44 o
  -6   1   0        325.84        333.24        47.13 o
  -6  -1   0        325.84        257.91        52.58 o
   6   1   0        325.84        245.71        60.20 o
   6   1   0        325.84        394.69        58.56 o
  -6   1   0        325.84        356.29        50.02 o
  -6  -1   0        325.84        286.45        44.97 o
   6   1   0        325.84        315.84        48.10 o
  -8   1   0       3771.49       3585.01       236.72 o
  -8   1   0       3771.49       4269.68       227.20 o
   8  -1   0       3771.49       4098.91       242.77 o
   8   1   0       3771.48       3730.76       261.25 o
  -8  -1   0       3771.48       3561.21       223.37 o
   8   1   0       3771.48       3366.28       234.85 o
   8  -1   0       3771.49       3795.45       259.24 o
  -8  -1   0       3771.48       3698.14       239.41 o
   8  -1   0       2519.24       2813.24       172.99 o
  -8   1   0       2519.24       2621.25       191.41 o
   8  -1   0       2519.24       2554.98       177.05 o
  -8   1   0       2519.24       2377.38       200.07 o
  -8  -1   0       2519.23       2314.63       203.07 o
   8   1   0       2519.23       2240.26       161.22 o
  -8  -1   0       2519.23       2424.54       189.82 o
   8   1   0       2519.23       2579.11       178.33 o
  10   1   0       1218.35       1184.96       148.13 o
  10  -1   0       1218.36       1217.32       149.21 o
 -10  -1   0       1218.35       1249.00       140.62 o
  10   1   0       1218.35       1081.96       130.55 o
  10  -1   0       1218.36       1287.18       137.25 o
 -10   1   0       1218.36       1210.32       138.25 o
 -10  -1   0        813.82        707.54       118.83 o
 -10   1   0        813.83        882.87       132.39 o
  10   1   0        813.82        933.61       105.41 o
  10   1   0        813.82        790.84       104.40 o
  10  -1   0        813.83        808.59       108.27 o
 -10   1   0        813.83        718.54       108.07 o
  12   1   0        129.14        118.29        58.82 o
  12  -1   0        129.14        105.68        61.78 o
  12  -1   0        129.14        133.58        63.20 o
 -12   1   0        129.14        134.76        84.10 o
 -12  -1   0        129.14        148.97        76.45 o
  12   1   0         86.26        -42.06        42.06 o
 -12   1   0         86.26         68.79        52.01 o
 -12   1   0         86.26        187.02        69.75 o
 -12  -1   0         86.26         34.10        45.18 o
  12  -1   0         86.26         93.93        63.37 o
   0   2   0      29974.51      31271.51      1263.36 o
   0  -2   0      29974.51      32420.28      1293.06 o
   0   2   0      29974.51      36489.49      1294.25 o
   0  -2   0      29974.51      30542.30      1165.37 o
   0   2   0      29974.51      32526.13      1319.37 o
   0  -2   0      29974.51      32067.06      1166.92 o
   0  -2   0      44874.05      48909.16      1868.74 o
   0   2   0      44874.05      45286.47      1692.81 o
   0  -2   0      44874.05      47405.43      1898.06 o
   0  -2   0      44874.05      47390.44      1820.99 o
   0   2   0      44874.05      47670.69      1692.61 o
   0   2   0      44874.05      46271.88      1898.39 o
   0   2   0      44874.05      47865.77      1869.93 o
   2   2   0      10448.89      10825.36       473.73 o
  -2  -2   0      10448.89      10343.37       426.26 o
  -2  -2   0      10448.89      10289.04       468.88 o
   2   2   0      10448.89      10814.81       469.02 o
   2  -2   0      10448.90      11468.09       421.99 o
  -2   2   0      10448.90      10046.36       404.52 o
  -2   2   0      10448.90      10557.90       437.52 o
  -2   2   0      10448.90      10113.05       445.08 o
  -2  -2   0      10448.89      11301.55       452.40 o
   2  -2   0      10448.90      11320.68       415.87 o
   2   2   0      10448.89      10991.13       420.68 o
   2  -2   0      10448.90      11570.64       466.17 o
  -2  -2   0       6979.55       7430.13       329.53 o
  -2  -2   0       6979.55       7076.86       287.86 o
  -2   2   0       6979.55       7723.15       288.87 o
   2   2   0       6979.55       7102.13       327.63 o
   2  -2   0       6979.55       7018.05       295.12 o
  -2   2   0       6979.55       7514.10       326.04 o
   2  -2   0       6979.55       7358.18       280.14 o
  -2  -2   0       6979.55       7080.77       329.54 o
   2   2   0       6979.55       7434.61       312.80 o
   2   2   0       6979.55       7137.59       290.33 o
  -2   2   0       6979.55       7217.15       291.19 o
   2  -2   0       6979.55       6849.38       308.40 o
  -4   2   0       9066.79       9014.34       403.98 o
   4   2   0       9066.78       9416.01       425.53 o
   4  -2   0       9066.79       9124.39       387.38 o
  -4   2   0       9066.79       9527.75       369.53 o
  -4  -2   0       9066.78       9555.51       371.62 o
  -4  -2   0       9066.78       8942.18       421.41 o
   4   2   0       9066.78       8998.69       403.09 o
   4   2   0       9066.78       8212.29       424.77 o
  -4  -2   0       9066.78       9191.30       406.42 o
   4  -2   0       9066.79       9431.55       425.17 o
   4   2   0       9066.78       9350.94       388.06 o
  -4  -2   0       9066.78       8608.22       383.57 o
  -4  -2   0       6056.34       5451.34       309.80 o
  -4   2   0       6056.34       6054.79       277.74 o
  -4  -2   0       6056.34       6684.77       275.63 o
  -4  -2   0       6056.34       6409.06       295.44 o
   4   2   0       6056.34       6156.53       300.71 o
  -4  -2   0       6056.34       6496.63       303.78 o
   4  -2   0       6056.34       5612.38       281.65 o
   4   2   0       6056.34       5853.97       267.11 o
  -4   2   0       6056.34       6465.95       311.54 o
   4  -2   0       6056.34       6196.93       261.65 o
   4   2   0       6056.34       6252.09       286.29 o
   6  -2   0       5756.71       5077.28       268.36 o
   6   2   0       5756.73       5526.19       308.12 o
   6   2   0       5756.73       4969.16       280.90 o
  -6   2   0       5756.71       5718.05       258.70 o
   6   2   0       5756.73       5396.23       273.38 o
  -6  -2   0       5756.73       5262.35       265.22 o
  -6  -2   0       5756.73       4814.70       276.12 o
  -6  -2   0       5756.73       5337.24       285.76 o
  -6   2   0       5756.71       4958.78       277.46 o
   6   2   0       5756.73       5867.05       291.66 o
   6  -2   0       5756.71       5704.71       303.43 o
  -6  -2   0       3845.32       3833.10       219.80 o
   6  -2   0       3845.31       3700.42       194.24 o
  -6  -2   0       3845.32       3688.14       244.25 o
  -6   2   0       3845.31       4335.43       246.81 o
   6   2   0       3845.32       3836.21       218.19 o
  -6   2   0       3845.31       3697.17       211.31 o
  -6  -2   0       3845.32       3847.72       206.32 o
   6  -2   0       3845.31       3596.27       210.13 o
  -6  -2   0       3845.32       3588.82       221.78 o
   6   2   0       3845.32       3433.74       192.55 o
   6   2   0       3845.32       3716.48       211.00 o
  -8   2   0        861.22        747.18        96.94 o
  -8  -2   0        861.22        737.46        91.08 o
   8  -2   0        861.22        751.84        99.25 o
  -8   2   0        861.22        778.73        87.09 o
   8   2   0        861.22        831.92       109.15 o
  -8  -2   0        861.22        875.88       103.29 o
   8  -2   0        861.22        846.56        97.33 o
   8   2   0        575.27        474.58        73.47 o
   8  -2   0        575.27        553.79        81.55 o
  -8   2   0        575.27        482.65        88.38 o
  -8   2   0        575.27        705.09        89.01 o
   8   2   0        575.27        480.46        71.06 o
   8   2   0        575.27        708.27        79.23 o
  -8  -2   0        575.27        673.53       105.31 o
  -8  -2   0        575.27        518.87        73.00 o
  -8  -2   0        575.27        603.11        80.00 o
   8  -2   0        575.27        615.45        75.39 o
 -10  -2   0       2321.24       2240.80       183.15 o
 -10   2   0       2321.24       2447.23       204.10 o
  10  -2   0       2321.24       2523.96       192.31 o
 -10   2   0       2321.24       2302.84       176.63 o
  10  -2   0       2321.24       2072.83       203.12 o
 -10  -2   0       2321.24       2250.38       196.62 o
  10   2   0       2321.24       2444.46       220.94 o
  10   2   0       1550.52       1748.59       160.20 o
  10  -2   0       1550.52       1718.44       156.90 o
 -10   2   0       1550.52       1465.84       150.16 o
 -10  -2   0       1550.52       1312.20       170.70 o
 -10   2   0       1550.52       1838.42       187.43 o
  10   2   0       1550.52       1913.13       149.95 o
 -12   2   0        786.28        672.16       145.13 o
  12   2   0        786.28        708.25       122.85 o
 -12   2   0        786.28        864.49       120.24 o
  12  -2   0        786.28        751.52       129.96 o
 -12  -2   0        786.28        701.67       128.23 o
 -12  -2   0       1177.12       1158.59       162.50 o
  12   2   0       1177.12       1276.99       167.99 o
 -12   2   0       1177.12       1350.29       173.00 o
  12  -2   0       1177.12       1242.66       140.03 o
  12  -2   0       1177.12       1143.89       153.03 o
   2   3   0      32473.21      31697.11      1202.17 o
   2  -3   0      32473.20      32720.05      1168.11 o
   2   3   0      32473.21      29275.37      1297.51 o
  -2  -3   0      32473.21      31552.57      1170.86 o
   2   3   0      32473.21      31116.75      1255.39 o
  -2  -3   0      32473.21      31639.83      1303.48 o
   2   3   0      32473.21      32890.97      1207.18 o
  -2   3   0      32473.20      31916.01      1254.50 o
  -2  -3   0      32473.21      32316.64      1324.00 o
   2  -3   0      32473.20      30632.93      1160.03 o
   2  -3   0      32473.20      30440.17      1251.58 o
  -2   3   0      32473.20      34580.95      1192.61 o
  -2   3   0      32473.20      33722.66      1316.36 o
   2  -3   0      32473.20      31910.90      1268.11 o
  -2   3   0      48614.77      46001.73      1751.97 o
   2   3   0      48614.79      47501.17      1770.77 o
  -2  -3   0      48614.79      49725.16      1825.06 o
   2   3   0      48614.79      48065.39      1956.73 o
  -2  -3   0      48614.79      48097.11      1953.68 o
  -2  -3   0      48614.79      47428.09      1888.08 o
   2   3   0      48614.79      48295.79      1974.95 o
  -2  -3   0      48614.79      51568.63      1829.71 o
   2  -3   0      48614.77      51635.56      1970.83 o
   2  -3   0      48614.77      47821.73      1883.03 o
  -2   3   0      48614.77      46815.41      1883.00 o
  -2   3   0      48614.77      48383.52      1918.98 o
  -2   3   0      48614.77      49444.34      1758.87 o
   4  -3   0      20396.06      20189.07       809.22 o
  -4  -3   0      20396.04      20716.34       881.77 o
  -4   3   0      20396.06      20985.44       809.44 o
  -4   3   0      20396.06      20452.82       888.82 o
   4  -3   0      20396.06      20127.37       778.75 o
  -4  -3   0      20396.04      20005.49       903.70 o
  -4  -3   0      20396.04      20431.32       792.89 o
  -4   3   0      20396.06      22930.57       804.98 o
   4   3   0      20396.04      19230.04       875.83 o
   4   3   0      20396.04      21464.25       846.16 o
   4  -3   0      20396.06      20143.06       840.22 o
   4   3   0      20396.04      19894.29       803.45 o
  -4  -3   0      30534.38      29257.01      1263.88 o
   4   3   0      30534.38      29937.30      1281.43 o
   4  -3   0      30534.40      32491.39      1156.60 o
   4   3   0      30534.38      29761.62      1196.71 o
   4   3   0      30534.38      29802.17      1151.19 o
  -4   3   0      30534.40      29498.33      1191.49 o
   4  -3   0      30534.40      31122.32      1273.36 o
  -4   3   0      30534.40      29924.29      1127.35 o
   4   3   0      30534.38      30327.81      1268.87 o
  -4  -3   0      30534.38      30060.34      1174.36 o
  -4   3   0      30534.40      29878.51      1215.22 o
  -4  -3   0      30534.38      30060.81      1219.54 o
   4  -3   0      30534.40      31954.36      1168.30 o
  -6  -3   0       1220.46       1134.25       107.74 o
   6   3   0       1220.46       1103.35       111.12 o
  -6  -3   0       1220.46       1200.02       116.36 o
   6  -3   0       1220.46       1102.20        93.15 o
  -6   3   0       1220.46       1152.50        92.34 o
   6   3   0       1220.46       1066.47       112.18 o
   6   3   0       1220.46       1209.70       107.10 o
  -6   3   0       1220.46       1178.53       108.81 o
  -6  -3   0       1220.46       1010.21        91.08 o
   6  -3   0       1220.46       1371.05       117.60 o
  -6   3   0        815.23        669.13        73.63 o
  -6  -3   0        815.23        842.67        81.61 o
  -6   3   0        815.23        750.03        90.22 o
  -6  -3   0        815.23        875.70        93.21 o
   6  -3   0        815.23        688.33        78.59 o
   6  -3   0        815.23        833.10        75.84 o
   6   3   0        815.23        841.12        86.23 o
   6   3   0        815.23        739.95        69.96 o
  -6  -3   0        815.23        635.54        94.35 o
   6   3   0        815.23        609.38        80.87 o
   8   3   0      11418.11      11805.84       555.81 o
   8   3   0      11418.11      10596.70       535.41 o
   8  -3   0      11418.10      11774.47       544.93 o
  -8   3   0      11418.10      10806.34       584.31 o
  -8  -3   0      11418.11      12105.38       622.83 o
  -8  -3   0      11418.11      11780.86       561.79 o
  -8   3   0      11418.10      11333.52       525.79 o
   8   3   0      11418.11      11900.65       512.46 o
   8  -3   0      11418.10      10851.75       500.95 o
  -8  -3   0      17093.74      16179.93       786.62 o
   8  -3   0      17093.74      17102.48       739.44 o
   8   3   0      17093.74      18221.04       793.89 o
  -8  -3   0      17093.74      17869.57       747.49 o
   8  -3   0      17093.74      17202.29       816.43 o
   8   3   0      17093.74      17311.27       744.30 o
  -8   3   0      17093.74      17196.71       777.33 o
  -8  -3   0      17093.74      17988.78       786.86 o
   8   3   0      17093.74      17454.19       836.19 o
  -8   3   0      17093.74      16357.24       713.40 o
  10   3   0       4267.31       4191.49       253.84 o
 -10  -3   0       4267.31       4127.26       331.99 o
  10   3   0       4267.31       4287.40       281.13 o
  10  -3   0       4267.31       4741.43       291.47 o
  10  -3   0       4267.31       4453.47       261.73 o
 -10   3   0       4267.31       3720.93       298.88 o
 -10   3   0       4267.31       4261.77       270.71 o
 -10  -3   0       6388.48       6501.24       386.49 o
  10  -3   0       6388.48       6116.09       346.25 o
  10  -3   0       6388.48       6133.88       395.28 o
  10   3   0       6388.48       5914.84       404.03 o
 -10   3   0       6388.48       6476.99       384.16 o
 -10  -3   0       6388.48       7055.83       367.69 o
 -10   3   0       6388.48       6433.94       346.67 o
 -12  -3   0        763.30        763.75       143.31 o
 -12   3   0        763.30        995.80       127.04 o
  12   3   0        763.30       1002.76       117.09 o
 -12   3   0        763.30        988.14       141.33 o
  12   3   0        763.30        699.07       120.52 o
  12  -3   0        763.30        745.77       132.10 o
 -12  -3   0       1142.72       1449.32       148.35 o
  12   3   0       1142.72       1428.59       177.22 o
 -12  -3   0       1142.72       1249.25       166.47 o
 -12   3   0       1142.72       1393.40       178.29 o
  12  -3   0       1142.72        905.75       134.86 o
  12  -3   0       1142.72       1276.80       140.53 o
   0  -4   0       2346.37       2502.95       155.02 o
   0   4   0       2346.37       2196.45       102.47 o
   0  -4   0       2346.37       2543.71       156.51 o
   0   4   0       2346.37       2209.44       149.65 o
   0   4   0       2346.37       2363.83       130.35 o
   0  -4   0       2346.37       2590.90       132.58 o
   0   4   0       2346.37       2116.66       103.50 o
   0   4   0       1567.31       1583.60       116.20 o
   0   4   0       1567.31       1706.50       104.35 o
   0   4   0       1567.31       1577.35       107.92 o
   0  -4   0       1567.31       1463.84        69.91 o
   0  -4   0       1567.31       1445.07        72.57 o
   0  -4   0       1567.31       1363.12       106.72 o
   0  -4   0       1567.31       1548.67        97.65 o
   2   4   0       1984.77       1891.02       121.35 o
   2  -4   0       1984.77       1839.47       127.28 o
   2  -4   0       1984.77       2113.75       119.08 o
  -2  -4   0       1984.77       2068.83        94.20 o
  -2   4   0       1984.77       1907.93        94.92 o
  -2   4   0       1984.77       1868.67        93.42 o
  -2   4   0       1984.77       1680.96       127.80 o
   2   4   0       1984.77       1729.40       140.42 o
   2   4   0       1984.77       1819.52       106.86 o
  -2  -4   0       1984.77       2090.77       147.80 o
  -2  -4   0       1984.77       1947.36       135.40 o
  -2  -4   0       1984.77       2072.76        94.40 o
   2   4   0       1984.77       1944.24       106.78 o
  -2   4   0       1984.77       1980.49       123.22 o
   2   4   0       1325.77       1373.91       109.14 o
   2  -4   0       1325.77       1190.81        96.74 o
  -2  -4   0       1325.77       1186.82        76.23 o
  -2  -4   0       1325.77       1405.75       101.73 o
   2  -4   0       1325.77       1175.40        67.81 o
  -2   4   0       1325.77       1468.12        98.52 o
   2   4   0       1325.77       1397.69        59.64 o
   2   4   0       1325.77       1443.88       104.44 o
   2  -4   0       1325.77       1299.70        88.61 o
   2   4   0       1325.77       1342.73        59.52 o
  -2   4   0       1325.77       1408.18       104.26 o
  -2  -4   0       1325.77       1149.52        73.55 o
  -2  -4   0       1325.77       1277.61       107.27 o
   2  -4   0       1325.77       1275.77        72.36 o
   4   4   0       5746.43       6245.66       283.31 o
  -4   4   0       5746.44       6066.13       257.68 o
   4  -4   0       5746.44       6187.05       302.78 o
  -4  -4   0       5746.43       5548.61       264.99 o
  -4   4   0       5746.44       5532.52       259.67 o
   4  -4   0       5746.44       6261.69       242.98 o
  -4  -4   0       5746.43       5701.31       323.75 o
  -4  -4   0       5746.43       6041.59       309.33 o
  -4   4   0       5746.44       5491.97       296.82 o
   4   4   0       5746.43       5983.37       330.59 o
   4   4   0       5746.43       5809.53       309.59 o
   4  -4   0       5746.44       5963.78       237.15 o
  -4   4   0       3838.45       4021.16       225.48 o
  -4  -4   0       3838.44       3765.62       235.69 o
  -4  -4   0       3838.44       4028.73       197.91 o
  -4  -4   0       3838.44       4101.89       240.96 o
  -4   4   0       3838.45       4072.21       178.34 o
   4   4   0       3838.44       4283.45       225.64 o
   4  -4   0       3838.45       3594.58       213.45 o
   4  -4   0       3838.45       3907.82       183.15 o
   4   4   0       3838.44       3520.25       229.29 o
   4   4   0       3838.44       3977.89       185.43 o
  -4   4   0       3838.45       4020.79       175.21 o
  -6  -4   0       1577.98       1804.22       127.06 o
   6   4   0       1577.98       1618.39       129.97 o
   6   4   0       1577.98       1472.38       137.98 o
   6  -4   0       1577.98       1686.64       133.17 o
  -6  -4   0       1577.98       1416.96       147.00 o
  -6   4   0       1577.98       1595.01       136.85 o
  -6   4   0       1577.98       1595.51       108.94 o
   6   4   0       1577.98       1480.98       105.21 o
  -6  -4   0       1577.98       1457.69       137.81 o
   6  -4   0       1577.98       1575.66       111.15 o
  -6   4   0       2362.36       2368.46       172.02 o
   6   4   0       2362.36       2443.85       165.50 o
  -6   4   0       2362.36       2193.13       139.58 o
   6   4   0       2362.36       2150.72       171.76 o
  -6  -4   0       2362.36       2378.69       149.43 o
  -6  -4   0       2362.36       1906.10       174.05 o
   6  -4   0       2362.36       2333.71       133.88 o
   6   4   0       2362.36       2088.45       176.41 o
  -6  -4   0       2362.36       2347.70       172.54 o
   6  -4   0       2362.36       2323.65       167.23 o
  -8  -4   0        356.07        404.21       103.68 o
   8   4   0        356.07        288.33        58.04 o
  -8   4   0        356.07        480.41        66.37 o
   8  -4   0        356.07        334.28        79.56 o
   8  -4   0        356.07        231.58        56.19 o
   8   4   0        356.07        498.81        75.50 o
  -8  -4   0        356.07        263.54        73.86 o
   8   4   0        356.07        429.46        75.64 o
  -8  -4   0        356.07        291.88        66.27 o
  -8   4   0        356.07        345.58        83.97 o
  -8   4   0        533.06        566.79        89.78 o
  -8   4   0        533.06        545.42        75.79 o
  -8  -4   0        533.06        594.68        98.67 o
   8   4   0        533.06        518.91        91.05 o
   8  -4   0        533.06        463.47        77.30 o
  -8  -4   0        533.06        552.63        88.59 o
   8  -4   0        533.06        522.75        68.49 o
   8   4   0        533.06        671.06        94.92 o
  -8  -4   0        533.06        664.00        83.48 o
   8   4   0        533.06        694.27        94.10 o
  10  -4   0        933.56        772.45        91.81 o
  10   4   0        933.55        965.23       127.95 o
  10  -4   0        933.56        897.93       119.18 o
 -10   4   0        933.56       1028.73       135.08 o
 -10   4   0        933.56        953.55       113.75 o
 -10  -4   0        933.55        897.93       107.49 o
 -10  -4   0        933.55        765.97       116.47 o
 -10   4   0        623.59        670.25        85.28 o
 -10  -4   0        623.58        450.99       116.27 o
  10  -4   0        623.59        499.13        84.23 o
  10   4   0        623.58        732.11        88.22 o
 -10   4   0        623.59        564.49        99.42 o
  10   4   0        623.58        479.41        84.50 o
  10  -4   0        623.59        726.81       103.73 o
  12  -4   0        882.98        817.34       120.58 o
 -12  -4   0        882.98       1077.07       133.30 o
 -12  -4   0        589.80        677.73       120.49 o
 -12   4   0        589.81        391.76       101.99 o
  -2   5   0       8096.51       8478.62       378.62 o
   2  -5   0       8096.51       7768.22       374.91 o
   2  -5   0       8096.51       7705.93       311.30 o
  -2  -5   0       8096.51       8129.49       325.09 o
  -2  -5   0       8096.51       7420.55       388.57 o
   2   5   0       8096.51       7907.38       377.78 o
   2   5   0       8096.51       7814.97       389.83 o
  -2   5   0       8096.51       8006.12       382.55 o
   2  -5   0       8096.51       7494.41       307.49 o
  -2  -5   0       8096.51       7870.74       381.21 o
  -2  -5   0       8096.51       7302.06       313.16 o
   2  -5   0       8096.51       7447.89       361.93 o
  -2   5   0      12121.07      11654.44       458.95 o
   2   5   0      12121.08      11822.11       477.42 o
  -2   5   0      12121.07      11816.30       546.74 o
  -2   5   0      12121.07      11708.24       538.17 o
   2   5   0      12121.08      11590.59       534.52 o
   2   5   0      12121.08      11431.30       567.03 o
  -2  -5   0      12121.08      12448.37       554.41 o
   2  -5   0      12121.07      12465.33       529.86 o
   2  -5   0      12121.07      11624.00       537.34 o
  -2   5   0      12121.07      12327.53       461.41 o
  -2  -5   0      12121.08      12533.65       576.43 o
   4   5   0       6511.26       6518.26       269.96 o
  -4  -5   0       6511.26       6452.49       288.61 o
   4   5   0       6511.26       6132.34       347.21 o
   4   5   0       6511.26       6537.41       329.66 o
  -4  -5   0       6511.26       6738.33       354.82 o
  -4  -5   0       6511.26       6268.65       345.58 o
   4  -5   0       6511.28       5722.36       316.97 o
   4  -5   0       6511.28       5894.03       270.46 o
  -4   5   0       6511.28       6918.70       335.98 o
   4   5   0       9747.84       9450.88       491.80 o
   4  -5   0       9747.86       9934.26       454.56 o
  -4  -5   0       9747.84      10137.07       404.38 o
  -4   5   0       9747.86       8909.24       454.73 o
   4   5   0       9747.84       9290.59       464.26 o
  -4  -5   0       9747.84       9392.80       464.85 o
   4   5   0       9747.84      10019.35       423.53 o
  -4  -5   0       9747.84       9316.57       492.21 o
  -4   5   0       9747.86       9575.82       393.77 o
   6   5   0        177.73        113.56        33.15 o
  -6   5   0        177.73        113.65        27.64 o
  -6   5   0        177.73         63.51        34.91 o
   6   5   0        177.73        158.37        57.17 o
  -6  -5   0        177.73        152.00        55.10 o
   6  -5   0        177.73         28.34        30.16 o
  -6  -5   0        177.73        118.30        52.14 o
   6  -5   0        177.73        110.39        37.38 o
   6   5   0        177.73        183.42        63.63 o
  -6  -5   0        177.73        158.13        45.17 o
   6   5   0        266.07        387.54        69.17 o
   6   5   0        266.07        259.44        60.52 o
  -6  -5   0        266.07        245.28        50.59 o
  -6  -5   0        266.07        199.39        60.02 o
  -6  -5   0        266.07        147.57        60.97 o
   6   5   0        266.07        303.66        78.59 o
  -6   5   0        266.07        294.16        48.71 o
   6  -5   0        266.07        247.41        28.44 o
   6  -5   0        266.07        243.71        59.76 o
  -6   5   0        266.07        255.94        66.40 o
  -8  -5   0       6272.70       6485.71       327.76 o
   8  -5   0       6272.69       6034.33       358.97 o
   8   5   0       6272.70       6545.75       387.00 o
  -8   5   0       6272.69       5696.14       356.50 o
   8   5   0       6272.70       6480.35       382.80 o
  -8  -5   0       6272.70       5851.89       364.36 o
   8  -5   0       6272.69       5889.84       283.76 o
  -8   5   0       6272.69       6122.95       319.41 o
   8   5   0       6272.70       6600.49       351.29 o
   8  -5   0       4189.97       4001.83       265.00 o
  -8  -5   0       4189.97       4641.40       322.80 o
   8   5   0       4189.97       4149.00       226.37 o
   8   5   0       4189.97       4312.32       285.42 o
  -8  -5   0       4189.97       3974.12       281.24 o
  -8   5   0       4189.97       4078.00       220.79 o
   8   5   0       4189.97       4276.74       272.61 o
  -8   5   0       4189.97       3933.03       277.41 o
  -8  -5   0       4189.97       3790.15       239.63 o
   8  -5   0       4189.97       4443.18       240.66 o
  10   5   0        583.51        585.21        76.26 o
  10   5   0        583.51        571.32        94.93 o
 -10   5   0        583.51        332.74        91.81 o
  10  -5   0        583.51        493.71        81.20 o
 -10  -5   0        583.51        479.96       119.07 o
 -10   5   0        583.51        544.60        72.89 o
  10  -5   0        583.51        729.62       111.39 o
  10  -5   0        873.55        783.31        81.06 o
  10   5   0        873.56        802.79       120.23 o
 -10   5   0        873.55        660.90        97.55 o
 -10  -5   0        873.56        860.24       106.47 o
 -10   5   0        873.55        968.05       133.31 o
 -10  -5   0        873.56        854.07       120.23 o
  10  -5   0        873.55        839.32       114.67 o
   0  -6   0      12896.91      12374.71       486.44 o
   0  -6   0      12896.91      12606.97       589.85 o
   0  -6   0      12896.91      12536.91       569.95 o
   0   6   0      12896.91      12868.75       591.94 o
   0  -6   0      12896.91      12905.93       493.55 o
   0   6   0      12896.91      13294.82       576.15 o
   0   6   0      19307.63      18359.31       842.59 o
   0   6   0      19307.63      19969.93       815.40 o
   0   6   0      19307.63      18204.66       714.07 o
   0  -6   0      19307.63      18981.74       826.96 o
   2  -6   0       2491.43       2443.24       174.96 o
  -2   6   0       2491.43       2298.67       178.28 o
  -2   6   0       2491.43       2113.13       159.27 o
   2   6   0       2491.43       2330.73       133.56 o
  -2   6   0       2491.43       2214.28       118.33 o
  -2  -6   0       2491.43       2515.28       189.94 o
   2  -6   0       2491.43       2530.76       147.54 o
   2   6   0       2491.43       2327.47       186.05 o
   2   6   0       2491.43       2362.00       151.16 o
  -2  -6   0       2491.43       2199.07       178.08 o
   2  -6   0       1664.20       1561.06       133.70 o
   2   6   0       1664.20       1809.33       145.55 o
   2   6   0       1664.20       1696.83       140.62 o
  -2  -6   0       1664.20       1588.70       141.18 o
  -2  -6   0       1664.20       1568.90        94.12 o
  -2   6   0       1664.20       1835.18       131.64 o
  -2  -6   0       1664.20       1577.45       125.65 o
   2  -6   0       1664.20       1771.32       128.24 o
   2  -6   0       1664.20       1569.19        90.78 o
  -2   6   0       1664.20       1682.36       145.37 o
   4   6   0      12499.82      12248.52       528.26 o
  -4  -6   0      12499.82      12946.59       630.78 o
   4   6   0      12499.82      12876.30       591.51 o
  -4   6   0      12499.82      13063.37       598.04 o
  -4   6   0      12499.82      12320.68       501.00 o
   4   6   0      12499.82      12134.54       621.42 o
  -4  -6   0      12499.82      12123.27       495.11 o
  -4  -6   0      12499.82      12018.24       590.12 o
  -4   6   0       8349.50       8772.73       420.07 o
   4   6   0       8349.50       7924.91       412.34 o
  -4  -6   0       8349.50       7783.36       425.45 o
  -4  -6   0       8349.50       8177.61       355.17 o
  -4  -6   0       8349.50       7743.29       433.47 o
   4  -6   0       8349.50       8447.01       415.47 o
   4   6   0       8349.50       8215.01       436.25 o
   4  -6   0       8349.50       8286.88       344.96 o
   6   6   0      20392.58      21357.83       851.60 o
   6   6   0      20392.58      19549.09       949.77 o
  -6   6   0      20392.59      20557.28       911.05 o
   6   6   0      20392.58      21454.96       944.52 o
  -6  -6   0      20392.58      19890.00       822.94 o
  -6  -6   0      20392.58      19579.42       910.24 o
  -6  -6   0      20392.58      21257.21       966.09 o
  -6   6   0      20392.59      19588.13       808.19 o
  -6  -6   0      13621.63      13670.69       575.67 o
  -6  -6   0      13621.63      13145.98       669.42 o
   6   6   0      13621.63      13647.10       670.20 o
   6   6   0      13621.63      13203.96       550.76 o
   6  -6   0      13621.64      13352.45       559.76 o
   6   6   0      13621.63      12541.56       626.73 o
  -6  -6   0      13621.63      14744.63       697.44 o
   6  -6   0      13621.64      13791.29       634.71 o
  -6   6   0      13621.64      14260.24       660.83 o
  -8   6   0        113.27        139.39        29.96 o
   8   6   0        113.27        189.64        58.28 o
  -8  -6   0        113.27        106.08        48.74 o
   8   6   0        113.27         28.91        27.48 o
  -8  -6   0        113.27         91.58        60.16 o
   8  -6   0        113.27        135.76        53.31 o
  -8  -6   0        113.27         88.02        46.59 o
   8  -6   0        113.27         50.19        32.65 o
  -8  -6   0        169.57        197.75        70.60 o
   8   6   0        169.57        196.74        64.22 o
   8   6   0        169.57        199.25        78.02 o
   8   6   0        169.57        176.28        62.66 o
  -8   6   0        169.57        161.32        49.94 o
  -8  -6   0        169.57        125.75        46.31 o
  -8   6   0        169.57         19.38        49.61 o
  10  -6   0       2892.42       2868.58       139.53 o
 -10   6   0       2892.42       3178.18       265.70 o
  10   6   0       2892.41       3152.91       263.66 o
 -10   6   0       2892.42       3223.46       225.55 o
 -10  -6   0       2892.41       3082.39       212.64 o
 -10  -6   0       2892.41       2745.51       245.94 o
 -10  -6   0       1932.04       2009.03       169.70 o
  10   6   0       1932.04       2141.94       194.85 o
 -10  -6   0       1932.04       2079.73       198.64 o
 -10   6   0       1932.05       1783.38       125.77 o
  10   6   0       1932.04       2079.50       151.23 o
  10  -6   0       1932.05       2204.87       204.30 o
 -10  -6   0       1932.04       1759.80       205.88 o
  10  -6   0       1932.05       2139.69       171.43 o
  -2   7   0       2636.36       2531.97       189.67 o
   2  -7   0       2636.36       2837.86       205.70 o
  -2  -7   0       2636.35       2584.96       204.95 o
  -2   7   0       2636.36       2664.59       211.87 o
  -2   7   0       2636.36       2867.52       143.56 o
   2   7   0       2636.35       2848.38       219.33 o
   2   7   0       2636.35       2610.22       152.06 o
  -2  -7   0       1761.00       1793.53       106.32 o
   2   7   0       1761.00       1679.49       150.75 o
  -2   7   0       1761.01       1637.42       157.37 o
   2  -7   0       1761.01       1727.17       140.44 o
   2  -7   0       1761.01       1890.06       104.29 o
  -2  -7   0       1761.00       1895.25       163.57 o
   2  -7   0       1761.01       1899.02       158.77 o
   4   7   0          5.97         16.50        34.29 o
   4   7   0          5.97         37.92        31.02 o
  -4   7   0          5.97         41.55        43.02 o
  -4   7   0          5.97         35.38        23.45 o
  -4  -7   0          5.97          8.17        29.96 o
   4   7   0          3.99         32.05        33.01 o
  -4  -7   0          3.99          5.05        20.51 o
  -4  -7   0          3.99          0.98        34.31 o
   4  -7   0          3.99         24.87        19.05 o
   4  -7   0          3.99         35.09        36.68 o
  -6  -7   0        384.90        253.16        55.78 o
   6   7   0        384.90        300.15        79.11 o
   6  -7   0        384.90        298.43        58.31 o
  -6  -7   0        384.90        261.02        80.40 o
   6   7   0        384.90        323.42        30.07 o
   6  -7   0        384.90        460.30        92.11 o
  -6  -7   0        576.23        558.96        56.02 o
  -6   7   0        576.23        554.27        70.35 o
  -6  -7   0        576.23        610.17       118.92 o
  -6   7   0        576.23        694.03       108.89 o
   6   7   0        576.23        494.19       110.35 o
   6   7   0        576.23        499.94        80.16 o
   8   7   0        963.31        876.23        75.74 o
  -8  -7   0        963.31       1001.04       105.04 o
  -8  -7   0        963.31        922.91       128.41 o
   8  -7   0        963.32        855.90        97.43 o
   8   7   0        963.31        871.82       114.74 o
   8  -7   0        963.32        982.81       124.96 o
  -8   7   0       1442.16       1294.46       127.05 o
  -8  -7   0       1442.15       1461.64       117.28 o
   8   7   0       1442.15       1447.17       146.74 o
  -8   7   0       1442.16       1567.75       169.29 o
  -8  -7   0       1442.15       1408.60       164.35 o
   8   7   0       1442.15       1615.18       180.77 o
 -10   7   0        580.52        343.88        77.74 o
  10   7   0        580.51        509.11       119.94 o
  10  -7   0        387.77        454.59        75.36 o
 -10  -7   0        387.77        376.26        77.47 o
  10  -7   0        387.77        582.02       126.89 o
 -10  -7   0        387.77        382.90        87.67 o
   0   8   0       5427.12       5620.39       345.80 o
   0  -8   0       5427.12       5226.58       333.75 o
   0   8   0       5427.12       5821.37       256.78 o
   0  -8   0       3625.15       4155.34       257.32 o
   0  -8   0       3625.15       3446.89       171.36 o
   0   8   0       3625.15       3413.52       246.58 o
   2  -8   0       1768.93       1623.62       158.80 o
   2  -8   0       1768.93       1885.08       109.08 o
  -2  -8   0       1768.93       1652.89       161.51 o
  -2   8   0       1768.93       1757.39       166.71 o
  -2  -8   0       1768.93       1810.86       109.67 o
   2   8   0       1768.93       1597.60       154.98 o
  -2  -8   0       2648.22       2565.20       214.00 o
  -2   8   0       2648.22       2836.35       150.98 o
   2  -8   0       2648.22       2384.19       203.20 o
  -2   8   0       2648.22       3052.09       215.91 o
   2   8   0       2648.22       2792.35       162.57 o
   2   8   0       2648.22       3079.87       238.97 o
  -2   8   0       2648.22       2602.52       221.97 o
  -4  -8   0       2825.38       3056.02       238.92 o
   4  -8   0       2825.37       2979.12       162.00 o
   4  -8   0       2825.37       3251.61       231.14 o
  -4  -8   0       2825.38       2685.85       164.04 o
   4   8   0       2825.38       2730.55       218.40 o
  -4   8   0       4229.78       4841.83       314.23 o
  -4  -8   0       4229.80       3816.80       288.67 o
   4   8   0       4229.80       4784.28       325.65 o
  -4   8   0       4229.78       4150.54       214.58 o
   4   8   0       4229.80       3952.47       234.40 o
   6  -8   0       3044.47       3046.65       183.90 o
   6   8   0       3044.48       3107.78       239.76 o
   6  -8   0       3044.47       3353.05       245.14 o
  -6  -8   0       3044.48       3114.20       192.86 o
  -6  -8   0       3044.48       3087.68       255.04 o
  -6   8   0       4557.80       4752.45       326.80 o
  -6   8   0       4557.80       4589.65       242.90 o
   6   8   0       4557.81       4811.99       277.05 o
  -6  -8   0       4557.81       3970.45       305.41 o
   6   8   0       4557.81       4104.05       324.39 o
   8  -8   0        132.07         81.41        37.28 o
   8  -8   0        132.07         31.66        61.94 o
  -8  -8   0        132.07        103.38        40.60 o
  -8  -8   0        132.07        156.68        60.85 o
   8   8   0        132.07        -25.67        28.32 o
  -8   8   0        197.72        136.09        49.30 o
   8   8   0        197.72        257.40        79.20 o
  -8   8   0        197.72        197.83        93.10 o
  -8  -8   0        197.72        166.09        65.32 o
   8   8   0        197.72        155.65        60.03 o
  -8  -8   0        197.72        117.89        33.42 o
  -2   9   0      10113.02      10380.95       563.75 o
   2   9   0      10113.01      10572.21       453.04 o
   2  -9   0      10113.02       9663.99       539.11 o
  -2  -9   0      10113.01       9881.29       549.17 o
  -2   9   0      10113.02      10740.73       438.76 o
   2   9   0      10113.01      10881.68       582.27 o
  -2  -9   0       6755.19       7538.12       420.22 o
   2   9   0       6755.19       6508.13       396.94 o
  -2   9   0       6755.19       6238.28       401.83 o
   2  -9   0       6755.19       7119.87       409.49 o
   2  -9   0       6755.19       7186.90       306.63 o
  -2  -9   0       6755.19       6885.70       308.38 o
  -4  -9   0       3747.92       4107.14       293.24 o
   4  -9   0       3747.92       3883.53       198.25 o
   4   9   0       3747.92       3412.71       264.22 o
  -4  -9   0       3747.92       3577.32       200.30 o
   4  -9   0       3747.92       3937.08       279.60 o
  -4   9   0       5610.91       5823.60       383.44 o
  -4  -9   0       5610.91       5657.72       375.22 o
   4   9   0       5610.91       5883.76       393.51 o
   4   9   0       5610.91       5322.89       293.65 o
  -4   9   0       5610.91       5751.57       274.41 o
   6   9   0        223.23        177.76        67.88 o
  -6   9   0        223.23        231.80        95.18 o
  -6  -9   0        223.23         89.79        61.89 o
  -6   9   0        223.23        225.66        52.35 o
   6   9   0        223.23        231.83        64.61 o
   6  -9   0        149.11        150.84        39.29 o
  -6  -9   0        149.11        124.57        44.08 o
  -6  -9   0        149.11         55.59        49.96 o
   6  -9   0        149.11        238.05        82.88 o
   6   9   0        149.11         87.53        45.07 o
   0  10   0         67.74         -3.15        35.33 o
   0 -10   0         67.74        110.18        53.40 o
   0 -10   0         67.74          3.96        45.50 o
   0 -10   0         67.74        120.64        31.04 o
   0  10   0        101.42         97.31        59.00 o
   0 -10   0        101.42         99.82        48.27 o
   0  10   0        101.42         72.18        28.91 o
   2 -10   0        160.42        143.88        60.76 o
  -2  10   0        160.42        146.03        39.11 o
  -2  10   0        160.42        159.44        77.37 o
  -2 -10   0        160.42        183.73        72.46 o
   2  10   0        160.42        182.65        43.23 o
   2  10   0        160.42        303.69        89.64 o
  -2 -10   0        107.15         98.52        33.45 o
   2  10   0        107.15         39.51        36.82 o
   2 -10   0        107.15        172.56        36.69 o
   2 -10   0        107.15        145.67        69.36 o
  -2  10   0        107.15        128.39        60.65 o
  -2 -10   0        107.15        159.80        50.82 o
   4 -10   0        102.55        169.55        78.35 o
   4 -10   0        102.55         55.04        26.49 o
   4  10   0        102.54        136.75        49.85 o
  -4 -10   0        102.54        130.64        62.07 o
  -4 -10   0        102.54         93.21        33.33 o
   4  10   0        153.52        113.77        66.10 o
   4  10   0        153.52        144.66        50.22 o
  -4  10   0        153.52        192.87        91.54 o
  -4  10   0        153.52        172.42        44.00 o
  -4 -10   0        153.52         58.66        48.44 o
   6 -10   0        109.33        160.80        87.20 o
  -6  10   0        163.67        204.66       108.10 o
  -2 -11   0       1385.98       1663.55       180.92 o
   2 -11   0       1385.98       1489.42       105.11 o
   2  11   0       1385.98       1346.14       151.97 o
  -2  11   0       1385.98       1351.79       158.45 o
  -2 -11   0       1385.98       1371.44       106.71 o
   2 -11   0       1385.98       1598.94       185.02 o
   2 -11   0       2074.91       1937.04       193.46 o
  -2 -11   0       2074.91       1927.78       196.69 o
  -2  11   0       2074.91       2055.96       135.30 o
  -2  11   0       2074.91       2108.45       227.64 o
   2  11   0       2074.91       2256.84       149.17 o
   2  11   0       2074.91       2149.91       224.52 o
   1   1  -1       3881.73       4129.60       177.45 o
  -1  -1  -1       3881.73       4178.51       192.07 o
   1   1  -1       3881.73       4013.91       168.42 o
   1  -1   1       3881.73       4137.61       161.49 o
  -1   1   1       3881.73       4508.43       164.20 o
  -1   1   1       3881.73       4370.99       190.33 o
  -1  -1  -1       3881.73       4065.34       162.26 o
   1   1  -1       3881.73       3996.52       181.84 o
   1  -1   1       3881.73       3986.11       172.44 o
   1  -1   1       3881.73       3999.35       175.27 o
   1   1  -1       5811.24       6377.23       240.52 o
   1  -1   1       5811.24       6265.72       273.00 o
   1  -1   1       5811.24       6503.75       240.55 o
   1  -1   1       5811.24       6590.52       239.34 o
  -1  -1  -1       5811.23       6349.89       252.02 o
  -1   1   1       5811.24       6470.64       238.95 o
   1   1  -1       5811.24       5915.00       273.77 o
  -1   1   1       5811.24       6034.66       257.40 o
  -1  -1  -1       5811.23       6267.97       260.82 o
  -1  -1   1       3881.73       4081.80       183.46 o
   1  -1  -1       3881.73       4043.24       173.89 o
  -1   1  -1       3881.73       4436.60       182.41 o
   1  -1  -1       3881.73       4034.64       156.51 o
   1   1   1       3881.73       4250.73       175.62 o
   1   1   1       3881.73       4400.25       164.46 o
   1  -1  -1       5811.24       5953.35       258.41 o
   1   1   1       5811.23       6223.71       268.80 o
   1  -1  -1       5811.24       6692.45       266.71 o
  -1   1  -1       5811.24       6223.31       232.73 o
  -1  -1   1       5811.24       6034.06       245.66 o
  -1   1  -1       5811.24       6048.30       256.17 o
   1   1   1       5811.23       6410.72       271.89 o
  -1  -1   1       5811.24       6413.09       259.19 o
   1  -1  -1       5811.24       7007.65       252.13 o
  -1  -1   1       9692.96      10814.60       438.00 o
   1   1   1       9692.96      10440.36       398.35 o
  -2  -1  -1      26107.93      26425.92      1047.38 o
  -2  -1  -1      26107.93      26539.44       986.63 o
   2  -1   1      26107.95      27203.93      1107.11 o
   2   1  -1      26107.92      26435.33       991.79 o
  -2  -1  -1      26107.93      27497.77      1026.12 o
   2  -1   1      26107.95      26963.53      1023.89 o
   2   1  -1      26107.92      27140.84      1108.75 o
  -2   1   1      26107.95      26834.79       984.19 o
  -2  -1  -1      26107.93      26034.47      1079.22 o
  -2   1   1      26107.95      26341.68      1055.37 o
   2   1  -1      17439.31      18094.05       698.61 o
   2  -1   1      17439.32      17866.54       672.64 o
   2  -1   1      17439.32      17873.87       717.87 o
  -2   1   1      17439.32      18803.62       763.82 o
  -2  -1  -1      17439.31      18163.41       678.71 o
  -2   1   1      17439.32      18846.14       703.43 o
   2   1  -1      17439.31      17820.65       736.41 o
   2   1  -1      17439.31      17722.47       715.01 o
  -2  -1  -1      17439.31      17894.08       763.51 o
   2  -1   1      17439.32      18029.44       714.95 o
   2   1   1      26107.93      26208.76      1034.52 o
   2  -1  -1      26107.95      27682.17      1101.98 o
  -2  -1   1      26107.92      25985.21      1021.58 o
  -2   1  -1      26107.95      27336.85       981.82 o
   2   1   1      26107.93      27172.33      1080.01 o
   2   1   1      26107.93      27294.90       996.08 o
   2  -1  -1      26107.95      28431.01      1029.34 o
   2   1   1      26107.93      26873.37      1105.85 o
  -2  -1   1      26107.92      27972.87      1047.70 o
  -2   1  -1      26107.95      27038.59      1045.31 o
   2   1   1      17439.31      18328.17       714.16 o
  -2  -1   1      17439.31      17726.07       738.83 o
  -2   1  -1      17439.32      19147.66       758.77 o
  -2  -1   1      17439.31      18893.09       713.83 o
  -2  -1   1      17439.31      18263.22       761.19 o
  -2  -1   1      17439.31      18283.55       679.42 o
   2  -1  -1      17439.32      18072.67       713.33 o
   2   1   1      17439.31      18123.09       696.21 o
   2  -1  -1      17439.32      18606.68       671.33 o
  -2  -1   1      43547.23      47679.99      1882.69 o
  -3   1   1          6.28         17.75        16.25 o
   3  -1   1          6.28         -5.25        11.35 o
  -3   1   1          6.28          1.02        11.29 o
   3   1  -1          6.28         -8.12        13.06 o
  -3   1   1          6.28          3.54         7.22 o
   3   1  -1          6.28          1.46        14.74 o
  -3  -1  -1          6.28          7.54        16.28 o
  -3   1   1          6.28         -2.49        12.32 o
   3   1  -1          6.28         14.69        16.39 o
  -3  -1  -1          6.28          5.40        13.39 o
  -3  -1  -1          6.28         18.30        14.28 o
  -3  -1  -1          6.28         25.00        13.54 o
   3  -1   1          6.28         -8.90         9.61 o
   3  -1   1          4.19         -0.78        11.15 o
   3   1  -1          4.19         21.80        15.19 o
   3  -1   1          4.19          7.67        11.20 o
  -3  -1  -1          4.19         -7.71        11.60 o
  -3  -1  -1          4.19         14.58        18.01 o
  -3   1   1          4.19         -5.93        12.82 o
   3   1  -1          4.19         20.60        16.71 o
  -3  -1  -1          4.19         17.51        18.20 o
  -3   1   1          4.19         -1.36        15.01 o
   3  -1   1          4.19          2.65        12.39 o
   3   1  -1          4.19         11.06        11.49 o
   3  -1   1          4.19          5.56         7.92 o
   3   1  -1          4.19          0.06        10.34 o
   3   1   1          6.28         -5.87        14.17 o
   3   1   1          6.28         -6.18        11.99 o
  -3  -1   1          6.28          1.19        11.40 o
  -3  -1   1          6.28         20.88        17.21 o
   3  -1  -1          6.28         -3.01        13.82 o
  -3  -1   1          6.28         22.58        13.14 o
  -3   1  -1          6.28         17.32        16.59 o
   3  -1  -1          6.28          9.68        16.07 o
   3   1   1          6.28         -3.81        15.15 o
  -3   1  -1          6.28         -3.44        10.51 o
   3   1   1          6.28         10.91        15.66 o
  -3  -1   1          6.28         58.96        23.06 o
   3   1   1          4.19          1.58        14.25 o
  -3   1  -1          4.19          4.75        14.76 o
   3  -1  -1          4.19          0.38        11.36 o
  -3  -1   1          4.19          3.65        15.91 o
   3   1   1          4.19          1.28         9.37 o
  -3  -1   1          4.19         28.21        16.94 o
   3   1   1          4.19         35.56        16.87 o
   3  -1  -1          4.19          2.90        11.14 o
   3   1   1          4.19         -2.73        10.88 o
  -3   1  -1          4.19          5.15        16.36 o
  -3  -1   1          4.19          8.89        14.91 o
  -3  -1   1          4.19        -11.78        11.78 o
  -4   1   1       5500.36       5766.44       224.82 o
  -4  -1  -1       5500.37       4551.68       244.38 o
   4   1  -1       5500.36       5188.93       251.97 o
   4  -1   1       5500.36       5381.91       247.46 o
   4   1  -1       5500.36       5189.33       271.69 o
  -4  -1  -1       5500.37       4993.16       249.14 o
   4   1  -1       5500.36       5000.66       239.65 o
  -4   1   1       5500.36       5052.12       236.90 o
  -4  -1  -1       5500.37       5199.59       239.84 o
  -4   1   1       5500.36       5633.51       232.45 o
   4  -1   1       5500.36       5215.86       268.82 o
  -4  -1  -1       5500.37       5722.85       234.36 o
  -4  -1  -1       3674.08       3474.57       186.68 o
   4   1  -1       3674.07       3361.61       175.10 o
   4  -1   1       3674.07       3578.58       166.27 o
   4  -1   1       3674.07       3484.47       171.76 o
   4   1  -1       3674.07       3550.68       170.21 o
  -4   1   1       3674.08       3525.80       200.90 o
  -4  -1  -1       3674.08       3216.64       198.30 o
   4   1  -1       3674.07       3557.59       166.52 o
   4   1  -1       3674.07       3372.52       176.34 o
  -4   1   1       3674.08       3467.87       182.07 o
   4  -1   1       3674.07       3156.24       174.30 o
   4  -1   1       3674.07       3704.93       157.19 o
  -4  -1  -1       3674.08       3548.47       174.40 o
  -4   1  -1       3674.07       3610.28       170.65 o
  -4  -1   1       3674.07       3374.12       179.19 o
  -4   1  -1       3674.07       3459.70       183.62 o
   4   1   1       3674.08       3391.38       166.41 o
  -4   1  -1       3674.07       3658.29       199.20 o
  -4  -1   1       3674.07       3189.58       183.67 o
   4  -1  -1       3674.08       3397.58       175.72 o
   4   1   1       3674.08       3512.17       163.48 o
   4  -1  -1       3674.08       3594.65       165.85 o
   4   1   1       3674.08       3514.71       176.93 o
  -4  -1   1       3674.07       3223.15       197.74 o
  -4  -1   1       3674.07       3311.29       171.20 o
   4  -1  -1       3674.08       3740.07       172.21 o
   4   1   1       3674.08       3555.25       182.52 o
  -4  -1   1       5500.36       4902.50       235.82 o
  -4  -1   1       5500.36       5513.03       230.81 o
   4   1   1       5500.37       5251.35       250.93 o
  -4   1  -1       5500.36       5533.05       230.66 o
  -4  -1   1       5500.36       5451.32       254.46 o
   4  -1  -1       5500.36       4703.71       243.18 o
   4  -1  -1       5500.36       5411.04       267.05 o
   4   1   1       5500.37       4779.21       265.88 o
   4  -1  -1       5500.36       5643.62       239.48 o
   4   1   1       5500.37       4947.80       250.64 o
   4   1   1       5500.37       5293.88       243.86 o
  -4   1  -1       5500.36       5193.80       249.89 o
  -4   1  -1       5500.36       5313.41       238.31 o
   5   1  -1      19156.65      20009.09       796.18 o
   5   1  -1      19156.65      19427.44       814.39 o
  -5   1   1      19156.67      21456.01       793.54 o
  -5   1   1      19156.67      20896.20       772.86 o
  -5  -1  -1      19156.65      19678.41       821.58 o
  -5   1   1      19156.67      19575.82       814.76 o
   5   1  -1      19156.65      19429.77       827.52 o
   5  -1   1      19156.65      20988.34       802.65 o
  -5  -1  -1      19156.65      19280.35       884.55 o
   5   1  -1      19156.65      20590.51       771.18 o
   5  -1   1      19156.65      17936.03       809.86 o
   5  -1   1      19156.65      20723.08       804.38 o
  -5  -1  -1      19156.65      20209.87       783.01 o
   5  -1   1      19156.65      21010.77       771.58 o
   5  -1   1      28678.91      29000.81      1159.92 o
   5   1  -1      28678.92      30545.44      1171.92 o
   5  -1   1      28678.91      29416.07      1113.40 o
   5   1  -1      28678.92      28267.30      1253.95 o
  -5   1   1      28678.94      30667.44      1109.21 o
  -5  -1  -1      28678.91      28417.18      1107.10 o
  -5   1   1      28678.94      28558.59      1178.24 o
  -5  -1  -1      28678.91      27593.98      1175.77 o
  -5  -1  -1      28678.91      28215.36      1196.99 o
  -5   1   1      28678.94      30608.65      1167.87 o
  -5  -1  -1      28678.91      28954.56      1151.79 o
  -5   1   1      28678.94      30219.99      1150.88 o
   5  -1   1      28678.91      30136.80      1252.99 o
   5  -1  -1      19156.67      19980.28       796.87 o
   5   1   1      19156.65      20066.02       793.62 o
  -5  -1   1      19156.65      20322.46       781.90 o
  -5  -1   1      19156.65      18995.56       822.17 o
   5  -1  -1      19156.67      19526.09       767.52 o
  -5   1  -1      19156.65      19752.31       878.28 o
  -5   1  -1      19156.65      19603.12       816.38 o
   5   1   1      19156.65      19900.34       835.37 o
  -5  -1   1      19156.65      20108.43       833.04 o
   5   1   1      19156.65      20206.15       816.53 o
  -5   1  -1      19156.65      20985.90       778.10 o
  -5  -1   1      19156.65      18913.88       879.79 o
   5  -1  -1      19156.67      18885.07       811.28 o
   5   1   1      19156.65      20080.66       768.00 o
   5  -1  -1      28678.94      28477.60      1160.24 o
  -5  -1   1      28678.92      29148.48      1149.29 o
  -5   1  -1      28678.91      28176.67      1103.78 o
   5  -1  -1      28678.94      30565.07      1252.08 o
  -5   1  -1      28678.91      29452.67      1150.24 o
   5   1   1      28678.91      30664.07      1199.46 o
  -5  -1   1      28678.92      29936.02      1181.57 o
   5  -1  -1      28678.94      30138.77      1118.06 o
  -5  -1   1      28678.92      30442.49      1108.61 o
   5   1   1      28678.91      30796.76      1129.34 o
   5   1   1      28678.91      30001.21      1173.15 o
  -5  -1   1      28678.92      28711.84      1200.79 o
  -5   1  -1      28678.91      28450.42      1176.54 o
   5   1   1      28678.91      28632.37      1251.75 o
   6  -1   1        450.44        553.35        73.01 o
  -6   1   1        450.44        383.69        58.65 o
  -6   1   1        450.44        353.07        48.57 o
   6   1  -1        450.44        422.08        63.70 o
  -6   1   1        450.44        340.78        49.13 o
   6   1  -1        450.44        371.49        62.94 o
  -6  -1  -1        450.44        382.56        51.47 o
   6  -1   1        450.44        297.60        50.52 o
   6   1  -1        450.44        410.60        60.04 o
  -6  -1  -1        450.44        408.43        54.84 o
  -6  -1  -1        450.44        476.35        55.50 o
   6   1  -1        450.44        433.40        56.84 o
  -6  -1  -1        450.44        416.36        60.47 o
  -6  -1  -1        300.88        286.79        64.67 o
   6   1  -1        300.88        243.59        45.79 o
   6   1  -1        300.88        254.33        42.39 o
   6  -1   1        300.88        331.90        47.94 o
  -6  -1  -1        300.88        206.12        45.95 o
   6  -1   1        300.88        251.02        42.51 o
   6   1  -1        300.88        316.01        48.97 o
   6  -1   1        300.88        234.62        49.05 o
   6   1  -1        300.88        344.97        48.31 o
  -6   1   1        300.88        214.63        58.52 o
  -6   1   1        300.88        285.64        58.59 o
  -6  -1  -1        300.88        205.25        58.43 o
   6   1   1        450.44        410.33        51.79 o
   6  -1  -1        450.44        321.38        54.14 o
  -6  -1   1        450.44        316.59        51.17 o
   6   1   1        450.44        377.70        63.34 o
  -6   1  -1        450.44        383.40        53.20 o
   6   1   1        450.44        326.01        56.97 o
   6   1   1        450.44        436.74        59.64 o
   6  -1  -1        450.44        499.09        69.25 o
  -6  -1   1        450.44        434.71        53.04 o
  -6   1  -1        450.44        500.37        57.45 o
  -6  -1   1        450.44        522.92        66.35 o
  -6  -1   1        450.44        400.94        55.12 o
  -6   1  -1        450.44        334.98        54.43 o
  -6  -1   1        300.88        313.14        58.90 o
  -6  -1   1        300.88        288.74        64.52 o
   6   1   1        300.88        265.89        41.02 o
   6   1   1        300.88        270.22        45.32 o
   6   1   1        300.88        276.34        47.14 o
   6  -1  -1        300.88        316.12        44.86 o
  -6   1  -1        300.88        337.36        67.31 o
   6  -1  -1        300.88        250.27        40.98 o
  -6  -1   1        300.88        323.77        46.25 o
  -6  -1   1        300.88        264.70        64.03 o
   6  -1  -1        300.88        242.26        50.01 o
  -6   1  -1        300.88        260.99        59.70 o
   6   1   1        300.88        277.71        45.21 o
   7   1  -1       9173.33       9563.14       430.23 o
   7   1  -1       9173.33       9637.78       437.70 o
  -7  -1  -1       9173.30       9236.24       445.76 o
   7  -1   1       9173.35       9233.54       479.22 o
  -7   1   1       9173.30       9193.79       444.89 o
   7   1  -1       9173.33       8874.93       443.25 o
  -7  -1  -1       9173.30       9665.82       431.64 o
   7  -1   1       9173.35       8959.72       435.53 o
  -7   1   1       9173.30       9472.72       410.99 o
   7   1  -1       9173.33       9333.51       484.10 o
   7  -1   1       6127.52       6195.58       297.96 o
  -7  -1  -1       6127.49       6372.55       310.07 o
   7  -1   1       6127.52       6559.75       311.71 o
  -7   1   1       6127.49       6069.72       358.92 o
  -7  -1  -1       6127.49       6423.32       316.33 o
   7  -1   1       6127.52       5997.58       316.66 o
   7   1  -1       6127.51       6194.07       318.52 o
  -7  -1  -1       6127.49       6048.74       334.31 o
   7   1  -1       6127.51       6455.82       308.81 o
  -7  -1  -1       6127.49       6297.75       367.56 o
  -7   1   1       6127.49       5816.24       324.23 o
   7   1  -1       6127.51       6332.87       305.86 o
  -7  -1   1       6127.51       6495.85       369.08 o
  -7   1  -1       6127.52       6614.40       362.00 o
  -7  -1   1       6127.51       6567.47       313.24 o
  -7   1  -1       6127.52       5931.99       325.51 o
   7  -1  -1       6127.49       6199.08       318.31 o
   7   1   1       6127.49       5966.64       301.52 o
   7   1   1       6127.49       6011.59       311.72 o
  -7  -1   1       6127.51       5881.25       334.69 o
   7  -1  -1       6127.49       6607.62       304.74 o
  -7  -1   1       6127.51       6790.76       316.10 o
   7   1   1       6127.49       5968.08       316.73 o
  -7  -1   1       9173.33       9092.65       425.17 o
   7  -1  -1       9173.30       8672.11       434.28 o
  -7   1  -1       9173.35       9064.54       443.65 o
   7   1   1       9173.30       9928.17       428.97 o
  -7  -1   1       9173.33       9381.81       434.55 o
   7   1   1       9173.30       9079.77       445.91 o
   7  -1  -1       9173.30       8624.68       469.48 o
  -7   1  -1       9173.35       9213.94       411.76 o
   7   1   1       9173.30       9379.69       482.67 o
  -8   1   1       6891.13       7342.14       380.34 o
  -8  -1  -1       6891.14       6805.38       353.28 o
   8   1  -1       6891.14       6995.34       406.00 o
  -8   1   1       6891.13       7550.02       345.07 o
   8  -1   1       6891.13       6932.12       402.50 o
  -8  -1  -1       6891.14       7052.29       374.97 o
   8   1  -1       6891.14       6581.28       369.68 o
   8  -1   1       6891.13       7146.62       367.96 o
  -8   1   1       4603.07       5240.73       291.88 o
  -8  -1  -1       4603.07       4574.12       284.13 o
  -8  -1  -1       4603.07       4744.31       315.40 o
   8   1  -1       4603.08       4857.81       272.70 o
   8   1  -1       4603.08       4704.86       257.59 o
   8  -1   1       4603.07       4569.20       268.13 o
   8  -1   1       4603.07       4699.76       251.05 o
  -8   1   1       4603.07       4959.58       315.09 o
   8  -1  -1       4603.07       4687.64       268.22 o
  -8   1  -1       4603.07       4966.23       285.07 o
  -8   1  -1       4603.07       4782.20       308.60 o
   8   1   1       4603.07       4731.40       254.57 o
  -8  -1   1       4603.08       4561.56       310.80 o
   8   1   1       4603.07       4608.56       268.87 o
  -8  -1   1       4603.08       4456.67       287.62 o
   8  -1  -1       4603.07       4632.66       251.35 o
   8   1   1       6891.14       6887.01       373.77 o
   8  -1  -1       6891.13       6938.50       401.60 o
  -8  -1   1       6891.14       6577.76       349.99 o
  -8  -1   1       6891.14       6989.23       374.62 o
   8  -1  -1       6891.13       7413.88       373.77 o
   8   1   1       6891.14       7334.03       409.52 o
  -8   1  -1       6891.13       7018.82       374.03 o
  -8   1  -1       6891.13       7393.05       345.42 o
   9  -1   1        691.70        696.58       104.91 o
   9  -1   1        691.70        530.91        87.05 o
   9   1  -1        691.71        794.67       105.67 o
  -9   1   1        691.70        794.91       106.14 o
   9   1  -1        691.71        929.39       119.17 o
  -9  -1  -1        691.70        838.46       110.34 o
  -9   1   1        462.03        548.84        97.05 o
  -9   1   1        462.03        464.23        92.39 o
   9   1  -1        462.04        671.28        84.60 o
   9   1  -1        462.04        566.96        84.22 o
   9  -1   1        462.04        454.02        75.39 o
  -9  -1  -1        462.04        411.63        98.45 o
   9   1   1        462.04        540.76        78.27 o
  -9  -1   1        462.04        411.55        93.85 o
  -9  -1   1        462.04        444.00       105.07 o
  -9   1  -1        462.04        425.15        92.77 o
   9  -1  -1        462.03        656.74        88.46 o
   9   1   1        462.04        451.42        73.39 o
  -9   1  -1        462.04        525.36        94.79 o
  -9   1  -1        691.70        593.11        80.66 o
  -9   1  -1        691.70        855.17       108.32 o
   9   1   1        691.70        692.65        95.90 o
   9  -1  -1        691.70        721.71       104.64 o
  -9  -1   1        691.71        795.05        99.27 o
   9   1   1        691.70        701.13       107.65 o
   9  -1  -1        691.70        907.37       107.54 o
  -9  -1   1        691.71        727.03       104.32 o
  10  -1   1       1363.93       1551.65       148.69 o
  10   1  -1       1363.94       1447.60       164.13 o
 -10   1   1       1363.94       1481.57       153.65 o
 -10  -1  -1       1363.94       1310.23       146.46 o
  10  -1   1       1363.93       1278.87       152.49 o
  10   1  -1        911.07       1192.09       127.22 o
 -10  -1  -1        911.07       1147.34       149.61 o
 -10   1   1        911.07       1136.39       131.60 o
 -10   1   1        911.07        689.03       118.72 o
  10  -1   1        911.06        833.92       109.55 o
 -10  -1   1       1363.94       1386.31       150.78 o
 -10   1  -1       1363.93       1611.16       162.96 o
  10   1   1       1363.94       1734.03       179.31 o
  10   1   1       1363.94       1329.33       143.64 o
  10  -1  -1       1363.94       1488.82       150.07 o
  10  -1  -1       1363.94       1334.27       155.97 o
  10  -1  -1        911.07       1130.24       124.25 o
 -10   1  -1        911.06        836.20       127.59 o
 -10   1  -1        911.06       1006.78       129.52 o
  10   1   1        911.07       1112.77       115.60 o
 -10  -1   1        911.07        866.97       130.21 o
  10   1   1        911.07        882.22       110.23 o
  11  -1   1       7006.80       6194.22       431.46 o
  11   1  -1       7006.83       7153.55       458.48 o
 -11   1   1       7006.82       6843.25       417.09 o
  11  -1   1       7006.80       7312.29       405.86 o
 -11  -1  -1       7006.85       7059.38       420.01 o
 -11  -1  -1       4680.36       5338.36       377.90 o
  11  -1   1       4680.33       5304.31       321.28 o
 -11   1   1       4680.34       4821.31       322.02 o
 -11   1   1       4680.34       4556.87       354.79 o
  11   1  -1       4680.35       4665.72       308.40 o
  11  -1  -1       7006.82       7033.07       449.03 o
 -11   1  -1       7006.80       6465.34       407.89 o
 -11  -1   1       7006.83       7464.71       428.20 o
  11   1   1       7006.85       6568.65       444.21 o
  11  -1  -1       7006.82       8080.93       422.97 o
 -11  -1   1       4680.35       4969.45       371.95 o
  11   1   1       4680.36       4451.87       303.71 o
 -11   1  -1       4680.33       5018.60       329.22 o
 -11   1  -1       4680.33       4583.41       352.20 o
  11  -1  -1       4680.34       4892.73       310.59 o
 -12   1   1        418.63        546.86       130.67 o
 -12  -1  -1        418.63        503.89       124.50 o
  12  -1   1        418.63        529.00       109.23 o
  12   1  -1        418.63        347.57        95.61 o
  12  -1   1        418.63        449.06       112.68 o
 -12   1   1        279.63        156.53        62.41 o
  12   1  -1        279.63        305.72        89.92 o
 -12   1   1        279.63        351.12        86.77 o
  12  -1   1        279.63        313.40        88.82 o
 -12  -1  -1        279.63        133.70        63.07 o
  12  -1  -1        418.63        813.42       113.57 o
 -12   1  -1        418.63        488.47       122.37 o
 -12  -1   1        418.63        418.99       111.27 o
  12  -1  -1        418.63        367.35        94.04 o
  12   1   1        418.63        336.50        92.78 o
 -12  -1   1        279.63        185.84        71.72 o
  12  -1  -1        279.63        228.53        81.63 o
 -12   1  -1        279.63        174.69        64.98 o
  12   1   1        279.63        301.24        90.22 o
 -12   1  -1        279.63        309.18        95.40 o
   0  -2  -1      21346.29      22131.77       880.89 o
   0   2   1      21346.29      20814.05       809.26 o
   0  -2   1      21346.30      22966.71       878.91 o
   0  -2  -1      21346.29      23063.38       836.55 o
   0  -2  -1      21346.29      23244.40       837.06 o
   0   2   1      21346.29      20404.48       896.28 o
   0  -2   1      21346.30      22989.25       914.55 o
   0   2  -1      14258.68      14285.45       583.48 o
   0   2  -1      14258.68      14767.64       544.64 o
   0  -2   1      14258.68      13531.73       526.31 o
   0  -2   1      14258.68      13823.83       589.78 o
   0   2   1      14258.67      14353.42       580.37 o
   0   2   1      14258.67      15353.82       611.00 o
   0   2  -1      14258.68      14710.24       544.70 o
   0  -2   1      35604.98      37406.00      1485.65 o
  -1  -2  -1       5976.85       5399.40       222.94 o
   1   2  -1       5976.85       5780.17       257.27 o
  -1   2   1       5976.85       6408.07       270.43 o
   1   2  -1       5976.85       6094.71       235.42 o
   1   2  -1       5976.85       6087.15       265.01 o
   1  -2   1       5976.85       5716.56       251.78 o
  -1  -2  -1       5976.85       5764.84       223.12 o
  -1  -2  -1       5976.85       5812.11       271.19 o
  -1   2   1       5976.85       6216.89       252.77 o
  -1   2   1       5976.85       5995.29       253.48 o
   1  -2   1       5976.85       5569.09       254.02 o
   1  -2   1       5976.85       5626.74       224.88 o
   1  -2   1       8947.79       9275.92       391.96 o
  -1  -2  -1       8947.78       9058.13       398.33 o
  -1   2   1       8947.79       8631.79       340.01 o
  -1  -2  -1       8947.78       9818.04       359.33 o
  -1  -2  -1       8947.78       8561.23       382.25 o
   1  -2   1       8947.79       9368.03       376.87 o
   1   2  -1       8947.78       8755.85       393.96 o
   1   2  -1       8947.78       8449.41       340.24 o
  -1   2   1       8947.79       8778.71       380.72 o
   1   2  -1       8947.78       9126.46       340.90 o
   1  -2   1       8947.79       9671.70       383.09 o
  -1  -2   1       8947.78       9374.13       382.09 o
  -1   2  -1       8947.79       8869.60       375.91 o
   1  -2  -1       8947.79       9187.37       379.86 o
   1  -2  -1       8947.79       9599.36       380.60 o
  -1   2  -1       8947.79       8860.82       382.64 o
   1   2   1       8947.78       9093.94       350.37 o
   1  -2  -1       8947.79       9381.12       349.53 o
   1  -2  -1       8947.79       9226.77       352.20 o
  -1  -2   1       8947.78       9368.66       347.36 o
   1   2   1       8947.78       8344.57       394.33 o
   1   2   1       8947.78       9070.78       384.24 o
  -1  -2   1       8947.78       9217.13       346.62 o
  -1   2  -1       5976.85       6159.36       255.70 o
  -1   2  -1       5976.85       6115.15       257.96 o
  -1  -2   1       5976.85       5674.14       257.36 o
  -1   2  -1       5976.85       6010.44       234.92 o
   1  -2  -1       5976.85       5885.42       251.94 o
   1  -2  -1       5976.85       5896.76       252.64 o
   1  -2  -1       5976.85       5650.74       215.11 o
  -1  -2   1       5976.85       5878.44       230.47 o
  -1  -2   1       5976.85       5391.23       265.75 o
   1   2   1       5976.85       6279.03       256.40 o
   1  -2  -1       5976.85       5772.47       216.17 o
  -1   2  -1       5976.85       6062.40       232.39 o
   1   2   1       5976.85       6099.25       269.39 o
  -2  -2  -1      10632.79       9921.33       469.73 o
  -2   2   1      10632.81      10590.41       448.67 o
   2   2  -1      10632.80      10698.42       472.65 o
   2  -2   1      10632.81      11192.80       414.11 o
  -2  -2  -1      10632.79      10855.87       452.55 o
   2  -2   1      10632.81      11149.62       469.40 o
  -2   2   1      10632.81      11038.43       409.93 o
   2  -2   1      10632.81      11590.26       411.27 o
  -2   2   1      10632.81      10505.80       439.59 o
  -2  -2  -1      10632.79      10614.52       430.70 o
   2   2  -1      10632.80      10491.50       417.76 o
   2   2  -1       7102.39       6985.40       286.55 o
  -2   2   1       7102.40       7288.08       280.45 o
   2  -2   1       7102.40       6832.35       291.87 o
   2  -2   1       7102.40       7127.82       276.11 o
  -2  -2  -1       7102.39       6963.24       281.03 o
   2   2  -1       7102.39       6839.99       305.33 o
   2  -2   1       7102.40       6646.71       302.93 o
   2   2  -1       7102.39       6511.48       316.08 o
  -2   2   1       7102.40       7420.09       324.60 o
  -2   2   1       7102.40       7816.48       278.82 o
  -2  -2  -1       7102.39       7063.45       329.45 o
   2  -2  -1      10632.81      11267.09       421.01 o
   2   2   1      10632.79      11368.58       474.96 o
  -2  -2   1      10632.80      10151.01       467.84 o
  -2   2  -1      10632.81      10565.09       409.29 o
  -2   2  -1      10632.81      10724.18       446.08 o
  -2   2  -1      10632.81      10311.42       438.81 o
   2   2   1      10632.79      10863.40       467.17 o
   2  -2  -1      10632.81      11043.27       426.86 o
   2  -2  -1      10632.81      11891.24       463.93 o
  -2  -2   1      10632.80      11141.59       450.62 o
  -2  -2   1      10632.80      10579.48       424.29 o
  -2   2  -1      10632.81      10195.21       402.59 o
   2   2   1      10632.79      10556.92       422.73 o
  -2  -2   1       7102.39       7068.43       320.68 o
  -2   2  -1       7102.40       7108.86       290.05 o
  -2  -2   1       7102.39       6902.75       283.11 o
  -2   2  -1       7102.40       7335.38       316.90 o
   2  -2  -1       7102.40       6848.51       270.92 o
   2   2   1       7102.39       7304.64       304.90 o
  -2  -2   1       7102.39       7258.80       323.76 o
   2  -2  -1       7102.40       6746.29       300.79 o
   2  -2  -1       7102.40       6749.43       288.06 o
   2   2   1       7102.39       7452.66       282.71 o
   2   2   1       7102.39       7171.67       323.44 o
  -3  -2  -1      14557.59      13898.42       542.72 o
  -3   2   1      14557.60      14344.01       614.35 o
   3  -2   1      14557.60      14098.27       533.99 o
   3   2  -1      14557.60      13652.68       596.06 o
   3   2  -1      14557.60      13818.25       553.20 o
   3  -2   1      14557.60      14398.39       559.05 o
  -3   2   1      14557.60      14804.71       556.42 o
   3   2  -1      14557.60      13493.04       574.68 o
  -3  -2  -1      14557.59      14161.01       620.64 o
   3  -2   1      14557.60      13482.35       573.62 o
  -3  -2  -1      21793.79      20938.03       837.27 o
   3  -2   1      21793.81      22366.94       831.43 o
   3   2  -1      21793.80      21807.83       817.08 o
  -3  -2  -1      21793.79      21328.54       897.70 o
   3   2  -1      21793.80      21667.94       915.56 o
  -3  -2  -1      21793.79      21573.71       866.32 o
  -3   2   1      21793.80      21554.88       851.35 o
   3  -2   1      21793.81      23932.13       823.80 o
   3  -2   1      21793.81      22300.82       910.28 o
  -3   2   1      21793.80      21268.59       802.27 o
  -3   2   1      21793.80      20464.56       861.46 o
   3   2   1      21793.79      21391.52       853.61 o
  -3  -2   1      21793.80      21638.54       863.99 o
   3  -2  -1      21793.80      20752.71       836.96 o
  -3  -2   1      21793.80      21307.98       895.56 o
   3   2   1      21793.79      20477.10       818.86 o
  -3   2  -1      21793.81      21400.81       798.94 o
   3   2   1      21793.79      21422.89       897.49 o
  -3  -2   1      21793.80      21386.29       834.19 o
   3   2   1      21793.79      21261.39       909.26 o
  -3   2  -1      21793.81      20904.57       859.24 o
   3  -2  -1      21793.80      22555.28       904.97 o
   3   2   1      14557.59      13407.75       599.72 o
   3   2   1      14557.59      14256.75       574.61 o
  -3  -2   1      14557.60      14111.17       601.92 o
  -3  -2   1      14557.60      13701.48       574.08 o
   3  -2  -1      14557.60      14090.48       531.03 o
   3  -2  -1      14557.60      13543.58       570.93 o
  -3   2  -1      14557.60      15134.34       610.77 o
   3   2   1      14557.59      14098.39       550.06 o
  -3  -2   1      14557.60      13093.11       610.43 o
  -3  -2   1      14557.60      14649.59       546.57 o
  -3   2  -1      14557.60      13759.58       561.31 o
  -4  -2  -1       2681.78       2624.98       151.82 o
   4  -2   1       2681.78       2291.37       140.75 o
  -4   2   1       2681.78       2750.52       165.10 o
   4   2  -1       2681.78       2574.84       130.80 o
   4   2  -1       2681.78       2348.54       140.92 o
   4  -2   1       2681.78       2560.16       130.24 o
   4   2  -1       2681.78       2381.12       148.77 o
   4   2  -1       2681.78       2408.60       130.85 o
   4  -2   1       2681.78       2584.11       112.77 o
  -4  -2  -1       2681.78       2384.24       164.59 o
   4  -2   1       2681.78       2530.72       135.64 o
  -4  -2  -1       2681.78       2512.41       138.69 o
  -4   2   1       2681.78       2662.01       140.99 o
  -4   2   1       4014.82       3998.82       162.06 o
  -4  -2  -1       4014.82       3389.87       204.47 o
  -4  -2  -1       4014.82       3476.96       196.44 o
  -4  -2  -1       4014.82       3709.67       186.05 o
  -4   2   1       4014.82       3709.08       198.93 o
   4   2  -1       4014.82       3910.07       192.53 o
   4  -2   1       4014.81       4102.67       213.93 o
   4  -2   1       4014.81       3709.60       183.74 o
  -4   2   1       4014.82       3765.84       176.75 o
   4   2  -1       4014.82       3709.80       197.99 o
  -4  -2  -1       4014.82       4287.25       183.12 o
   4   2  -1       4014.82       3656.12       213.29 o
   4  -2  -1       2681.78       2772.46       132.20 o
  -4  -2   1       2681.78       2547.64       152.89 o
   4  -2  -1       2681.78       2454.50       141.92 o
  -4   2  -1       2681.78       2441.82       141.17 o
  -4  -2   1       2681.78       2490.53       139.12 o
  -4   2  -1       2681.78       2635.46       158.50 o
   4   2   1       2681.78       2349.56       127.62 o
   4   2   1       2681.78       2549.20       143.36 o
   4   2   1       2681.78       2404.79       153.49 o
  -4  -2   1       2681.78       2401.61       160.86 o
  -4  -2   1       2681.78       2449.29       153.06 o
  -4  -2   1       4014.82       3726.24       184.09 o
  -4  -2   1       4014.82       3881.63       176.68 o
   4   2   1       4014.82       4043.74       212.17 o
  -4   2  -1       4014.81       3519.59       194.56 o
  -4   2  -1       4014.81       3815.19       175.49 o
   4  -2  -1       4014.82       4152.88       210.84 o
  -4  -2   1       4014.82       3690.50       208.90 o
   4   2   1       4014.82       3464.35       208.51 o
   4   2   1       4014.82       3796.12       201.74 o
   4   2   1       4014.82       3781.65       193.93 o
   4  -2  -1       4014.82       3545.98       186.45 o
   5  -2   1       2064.36       1866.79       126.62 o
  -5  -2  -1       2064.36       2003.41       126.21 o
  -5  -2  -1       2064.36       2079.41       155.01 o
   5   2  -1       2064.35       1750.94       123.85 o
  -5   2   1       2064.36       2013.40       147.42 o
  -5  -2  -1       2064.36       1797.39       132.92 o
   5  -2   1       2064.36       2015.50       122.61 o
   5   2  -1       2064.35       1814.60       115.31 o
   5   2  -1       2064.35       2293.66       121.02 o
   5  -2   1       2064.36       2116.94        92.83 o
   5  -2   1       2064.36       1947.59       116.38 o
   5   2  -1       2064.35       1668.79       126.34 o
  -5   2   1       2064.36       1778.51       122.85 o
  -5  -2  -1       3090.50       3013.82       184.52 o
   5   2  -1       3090.49       3060.41       179.63 o
   5   2  -1       3090.49       2980.65       192.62 o
  -5  -2  -1       3090.50       2978.89       178.73 o
   5   2  -1       3090.49       3087.08       173.34 o
  -5  -2  -1       3090.50       2969.48       156.82 o
   5   2  -1       3090.49       3215.69       188.19 o
  -5   2   1       3090.50       3164.75       159.71 o
  -5   2   1       3090.50       3191.93       131.88 o
  -5   2   1       3090.50       3031.10       162.30 o
  -5  -2  -1       3090.50       2845.72       163.21 o
   5  -2   1       3090.49       3116.28       189.72 o
  -5   2   1       3090.50       2609.98       170.70 o
   5  -2   1       3090.49       2755.38       161.67 o
  -5  -2   1       3090.49       3307.88       158.69 o
   5  -2  -1       3090.50       2760.76       166.22 o
  -5  -2   1       3090.49       3062.60       178.46 o
  -5   2  -1       3090.49       2717.67       171.66 o
   5   2   1       3090.50       3346.60       186.56 o
  -5   2  -1       3090.49       2977.73       161.10 o
  -5  -2   1       3090.49       2776.80       160.54 o
   5   2   1       3090.50       2774.82       185.81 o
   5  -2  -1       3090.50       3200.87       187.82 o
   5   2   1       3090.50       3053.81       174.16 o
   5   2   1       3090.50       2837.44       178.29 o
  -5  -2   1       3090.49       2668.40       177.52 o
  -5   2  -1       3090.49       2929.45       154.11 o
   5   2   1       2064.36       2029.71       115.30 o
   5   2   1       2064.36       2173.47       132.73 o
  -5  -2   1       2064.35       2071.83       127.88 o
   5  -2  -1       2064.36       2128.28       118.80 o
  -5   2  -1       2064.36       1848.48       139.56 o
  -5   2  -1       2064.36       1793.15       126.63 o
   5  -2  -1       2064.36       1970.65       120.43 o
   5   2   1       2064.36       2178.12       141.95 o
   5  -2  -1       2064.36       1908.00       125.90 o
  -5  -2   1       2064.35       1857.91       132.35 o
  -5  -2   1       2064.35       1835.26       136.18 o
   5   2   1       2064.36       1826.12       114.21 o
  -5  -2   1       2064.35       1635.86       140.57 o
   6  -2   1       8254.83       7697.85       367.88 o
   6   2  -1       8254.83       7458.38       384.62 o
  -6   2   1       8254.84       8272.88       390.69 o
   6   2  -1       8254.83       7738.69       369.47 o
  -6  -2  -1       8254.83       7857.91       387.38 o
  -6  -2  -1       8254.83       7528.33       388.28 o
  -6   2   1       8254.84       8602.33       358.44 o
   6  -2   1       8254.83       8531.60       415.12 o
   6   2  -1       8254.83       8531.24       400.98 o
  -6  -2  -1       8254.83       7648.95       366.08 o
   6   2  -1       8254.83       7741.87       416.86 o
   6  -2   1       5513.98       5996.96       261.79 o
  -6  -2  -1       5513.97       5417.92       290.74 o
  -6   2   1       5513.98       5148.73       272.81 o
  -6  -2  -1       5513.97       5532.65       320.78 o
   6  -2   1       5513.98       5244.31       275.60 o
   6   2  -1       5513.98       5184.01       277.62 o
   6   2  -1       5513.98       5025.55       272.52 o
  -6  -2  -1       5513.97       5241.65       263.94 o
  -6  -2  -1       5513.97       5532.87       286.23 o
   6   2  -1       5513.98       5342.22       259.30 o
  -6   2   1       5513.98       5223.38       305.80 o
  -6  -2   1       8254.83       8015.48       388.48 o
   6   2   1       8254.83       8664.17       394.13 o
   6   2   1       8254.83       8431.76       377.31 o
   6   2   1       8254.83       7439.17       411.34 o
  -6   2  -1       8254.83       8392.36       355.08 o
  -6  -2   1       8254.83       8082.17       367.35 o
   6   2   1       8254.83       8298.40       394.93 o
   6  -2  -1       8254.84       8453.02       411.57 o
  -6  -2   1       8254.83       7615.10       390.46 o
   6  -2  -1       8254.84       7577.81       371.52 o
  -6   2  -1       8254.83       7803.50       385.34 o
  -6   2  -1       5513.98       4995.72       272.93 o
   6   2   1       5513.97       5478.36       276.60 o
   6  -2  -1       5513.98       5386.42       276.83 o
   6  -2  -1       5513.98       5740.50       259.68 o
  -6  -2   1       5513.98       5172.03       312.45 o
  -6   2  -1       5513.98       5298.91       303.30 o
  -6  -2   1       5513.98       5298.59       293.39 o
  -6  -2   1       5513.98       5602.57       269.83 o
   6   2   1       5513.97       5312.79       285.87 o
  -6  -2   1       5513.98       5404.45       285.19 o
   6   2   1       5513.97       5276.12       258.14 o
  -7   2   1       5769.17       6196.07       289.64 o
  -7   2   1       5769.17       5295.47       308.04 o
   7  -2   1       5769.17       6018.40       302.58 o
   7  -2   1       5769.17       5546.37       329.83 o
   7   2  -1       5769.16       6148.89       318.61 o
   7   2  -1       5769.16       5260.44       308.94 o
  -7  -2  -1       5769.13       5487.31       292.87 o
   7   2  -1       5769.16       6073.68       345.77 o
   7   2  -1       5769.16       6166.46       308.56 o
  -7  -2  -1       5769.13       5757.22       315.79 o
   7   2  -1       3853.62       3591.27       216.37 o
  -7   2   1       3853.63       3678.18       222.90 o
   7  -2   1       3853.63       4029.99       228.62 o
   7   2  -1       3853.62       3533.77       204.22 o
  -7  -2  -1       3853.61       3910.62       265.76 o
  -7  -2  -1       3853.61       4115.82       232.37 o
  -7  -2  -1       3853.61       3538.02       212.23 o
  -7   2   1       3853.63       3782.79       253.12 o
   7  -2   1       3853.63       4041.95       209.45 o
  -7  -2   1       3853.62       3651.49       216.06 o
   7  -2  -1       3853.63       4023.02       226.34 o
  -7  -2   1       3853.62       3963.03       264.98 o
   7   2   1       3853.61       3521.07       204.29 o
  -7  -2   1       3853.62       3792.79       225.84 o
   7  -2  -1       3853.63       3915.67       208.32 o
   7   2   1       3853.61       3495.58       221.88 o
  -7   2  -1       3853.63       4115.21       231.59 o
   7   2   1       3853.61       3647.78       220.82 o
  -7   2  -1       3853.63       3589.27       247.61 o
   7   2   1       5769.13       6144.12       345.80 o
  -7   2  -1       5769.17       5943.64       315.95 o
  -7  -2   1       5769.16       5349.81       307.29 o
  -7  -2   1       5769.16       5770.09       315.18 o
   7   2   1       5769.13       5440.13       313.09 o
   7   2   1       5769.13       6042.64       308.91 o
   7   2   1       5769.13       6167.55       307.14 o
   7  -2  -1       5769.17       6064.51       306.72 o
  -7   2  -1       5769.17       6049.31       287.25 o
  -7  -2   1       5769.16       5786.87       295.28 o
   7  -2  -1       5769.17       5662.06       330.87 o
   8  -2   1        211.76        119.59        48.46 o
  -8   2   1        211.76        249.52        67.02 o
  -8  -2  -1        211.76        225.55        59.81 o
   8  -2   1        211.76        183.26        54.57 o
   8   2  -1        211.76        206.21        65.29 o
  -8  -2  -1        211.76        184.16        59.18 o
  -8   2   1        211.76        262.01        58.53 o
   8  -2   1        141.45        177.16        45.99 o
  -8  -2  -1        141.45         45.55        29.85 o
  -8  -2  -1        141.45        115.30        56.77 o
   8   2  -1        141.45        123.40        40.91 o
   8  -2   1        141.45         77.42        43.99 o
  -8   2   1        141.45        122.87        45.11 o
  -8   2   1        141.45         38.37        37.81 o
  -8  -2  -1        141.45        119.74        42.38 o
   8   2  -1        141.45        104.89        43.76 o
  -8  -2   1        141.45         88.04        51.45 o
   8   2   1        141.45        133.16        40.31 o
   8   2   1        141.45         83.60        37.30 o
   8  -2  -1        141.45         71.20        41.17 o
  -8  -2   1        141.45        150.31        46.67 o
   8   2   1        141.45         77.96        38.03 o
   8  -2  -1        141.45         57.71        35.78 o
  -8   2  -1        141.45         98.10        44.06 o
  -8   2  -1        141.45        167.09        57.73 o
  -8   2  -1        211.76        240.86        54.60 o
   8   2   1        211.76        165.39        61.92 o
   8  -2  -1        211.76        197.85        55.55 o
  -8   2  -1        211.76        180.02        56.88 o
  -8  -2   1        211.76        157.55        58.16 o
   8  -2  -1        211.76        207.16        59.63 o
  -8  -2   1        211.76        213.83        56.89 o
  -9   2   1       7989.57       8081.25       426.72 o
  -9   2   1       7989.57       7608.11       383.08 o
  -9  -2  -1       7989.56       8267.35       406.83 o
   9   2  -1       7989.57       7315.73       451.83 o
   9  -2   1       7989.57       7517.30       445.96 o
  -9  -2  -1       7989.56       7716.96       424.35 o
   9  -2   1       7989.57       8344.98       409.52 o
   9  -2   1       5336.79       5681.50       294.66 o
   9   2  -1       5336.79       5584.88       317.58 o
  -9   2   1       5336.79       5222.89       351.75 o
   9   2  -1       5336.79       5533.37       295.21 o
   9  -2   1       5336.79       5347.85       311.47 o
  -9   2   1       5336.79       5466.71       315.30 o
  -9  -2  -1       5336.78       5500.57       368.66 o
  -9  -2   1       7989.57       8742.51       410.44 o
  -9   2  -1       7989.57       8143.13       393.47 o
  -9  -2   1       7989.57       8004.68       426.51 o
   9  -2  -1       7989.57       7062.47       436.25 o
   9   2   1       7989.56       7254.35       449.17 o
   9  -2  -1       7989.57       7820.74       408.07 o
  -9   2  -1       7989.57       7902.71       424.75 o
  -9   2  -1       5336.79       5096.40       344.57 o
   9  -2  -1       5336.79       5393.82       293.42 o
   9   2   1       5336.78       5172.01       308.70 o
   9  -2  -1       5336.79       5421.10       312.56 o
  -9  -2   1       5336.79       5009.38       355.92 o
   9   2   1       5336.78       5308.89       289.72 o
  -9   2  -1       5336.79       5391.45       317.45 o
 -10  -2  -1       1656.23       2008.62       165.07 o
 -10   2   1       1656.22       1884.15       174.45 o
 -10  -2  -1       1656.23       1474.81       157.67 o
  10  -2   1       1656.22       1629.79       175.84 o
  10  -2   1       1656.22       1723.76       155.07 o
  10   2  -1       1656.22       1605.34       175.77 o
  10   2  -1       1106.31       1214.65       131.82 o
  10  -2   1       1106.31       1225.25       129.90 o
 -10   2   1       1106.31       1081.05       142.91 o
  10   2  -1       1106.31       1370.40       127.01 o
 -10  -2  -1       1106.31        995.66       146.76 o
 -10   2   1       1106.31       1241.99       135.64 o
 -10   2  -1       1106.31        921.67       125.02 o
 -10  -2   1       1106.31       1361.70       168.10 o
  10   2   1       1106.31       1301.29       122.29 o
 -10   2  -1       1106.31       1183.29       150.79 o
  10  -2  -1       1106.31       1202.52       131.41 o
  10   2   1       1106.31       1135.51       127.30 o
 -10   2  -1       1656.22       1675.15       146.54 o
 -10  -2   1       1656.22       1922.76       163.29 o
  10   2   1       1656.23       1878.92       189.41 o
 -10  -2   1       1656.22       1427.05       154.75 o
  10  -2  -1       1656.22       1615.86       170.38 o
 -10   2  -1       1656.22       1745.80       168.53 o
  10  -2  -1       1656.22       1625.58       154.15 o
  11  -2   1         51.68         19.91        40.18 o
  11  -2   1         51.68          5.36        34.82 o
 -11  -2  -1         51.69         -4.91        48.27 o
 -11   2   1         51.69         47.88        54.59 o
  11   2  -1         51.68         -4.13        30.28 o
 -11  -2  -1         34.52         61.44        48.89 o
 -11   2   1         34.52         49.96        38.05 o
 -11   2   1         34.52         43.56        46.24 o
  11  -2   1         34.52        -26.33        34.22 o
  11   2  -1         34.52         28.52        33.92 o
  11   2  -1         34.52         86.65        48.06 o
  11   2   1         34.52         69.81        40.36 o
 -11   2  -1         34.52         53.28        37.83 o
 -11  -2   1         34.52         37.10        47.06 o
  11  -2  -1         34.52        -35.23        35.23 o
  11   2   1         34.52         24.93        32.13 o
 -11   2  -1         34.52         -1.90        32.79 o
 -11   2  -1         51.68        -35.69        35.69 o
  11  -2  -1         51.69        102.80        46.89 o
  11  -2  -1         51.69         24.90        39.40 o
 -11  -2   1         51.68         51.55        44.76 o
  11   2   1         51.69          8.57        29.63 o
  12   2  -1       1385.07       1592.76       174.10 o
 -12   2   1       1385.08       1456.22       159.54 o
  12  -2   1       1385.08       1473.07       172.14 o
 -12   2   1       1385.08       1450.57       179.52 o
 -12  -2  -1       1385.08       1364.68       187.10 o
 -12  -2  -1       2073.57       1941.01       214.20 o
  12  -2   1       2073.57       2355.30       195.04 o
 -12   2   1       2073.57       2105.24       217.70 o
  12  -2   1       2073.57       1692.10       198.06 o
  12   2  -1       2073.56       1942.05       215.43 o
 -12  -2   1       2073.56       2073.03       217.13 o
 -12   2  -1       2073.57       2020.43       215.72 o
  12  -2  -1       2073.57       2469.17       204.02 o
  12  -2  -1       2073.57       2310.14       224.07 o
  12   2   1       2073.57       2227.98       228.95 o
 -12  -2   1       1385.07       1340.22       181.69 o
 -12   2  -1       1385.08       1605.24       169.10 o
  12  -2  -1       1385.08       1537.28       173.22 o
  12   2   1       1385.08       1133.22       141.09 o
 -12   2  -1       1385.08       1454.22       179.66 o
  12   2   1       1385.08       1586.18       149.42 o
   1   3  -1       1019.07        977.55        55.01 o
   1   3  -1       1019.07       1011.75        54.83 o
  -1   3   1       1019.06        992.16        56.18 o
   1  -3   1       1019.06       1157.28        81.44 o
   1   3  -1       1019.07       1021.19        87.98 o
  -1   3   1       1019.06        868.35        72.16 o
  -1  -3  -1       1019.07       1041.30        85.73 o
   1  -3   1       1019.06       1115.56        74.24 o
   1  -3   1       1019.06       1032.17        77.31 o
  -1  -3  -1       1019.07       1163.91        58.92 o
   1   3  -1       1019.07        868.47        70.91 o
  -1   3   1       1019.06        998.33        55.40 o
  -1  -3  -1       1019.07       1000.99        87.01 o
  -1  -3  -1       1019.07       1150.06        58.68 o
   1  -3   1        680.70        637.09        43.18 o
   1   3  -1        680.71        697.48        39.22 o
   1   3  -1        680.71        779.80        66.15 o
  -1  -3  -1        680.71        654.92        63.91 o
   1   3  -1        680.71        886.09        43.34 o
  -1  -3  -1        680.71        659.44        61.08 o
  -1  -3  -1        680.71        670.30        40.62 o
  -1   3   1        680.70        743.62        65.08 o
  -1   3   1        680.70        583.37        53.27 o
  -1  -3  -1        680.71        606.89        38.09 o
   1  -3   1        680.70        705.31        42.17 o
   1  -3   1        680.70        667.85        55.88 o
   1   3  -1        680.71        797.36        68.62 o
  -1   3   1        680.70        722.09        63.14 o
  -1  -3   1        680.71        757.81        55.36 o
   1   3   1        680.71        673.26        67.31 o
  -1   3  -1        680.70        915.00        57.66 o
   1  -3  -1        680.70        597.30        56.29 o
  -1  -3   1        680.71        640.15        47.57 o
  -1  -3   1        680.71        657.06        65.97 o
   1  -3  -1        680.70        621.98        31.02 o
   1  -3  -1        680.70        618.92        54.34 o
  -1   3  -1        680.70        811.28        70.54 o
  -1  -3   1        680.71        694.44        44.87 o
   1   3   1        680.71        641.42        61.88 o
   1   3   1       1019.07        964.92        64.21 o
  -1  -3   1       1019.07       1139.95        86.50 o
   1   3   1       1019.07        879.53        82.02 o
   1   3   1       1019.07        981.18        62.46 o
   1  -3  -1       1019.06       1163.60        65.10 o
  -1   3  -1       1019.06        913.72        75.07 o
  -1  -3   1       1019.07       1070.05        87.97 o
   1  -3  -1       1019.06       1061.55        81.77 o
   2  -3   1        188.11        111.62        31.30 o
  -2   3   1        188.11        234.58        36.19 o
   2  -3   1        188.11        155.34        25.45 o
  -2  -3  -1        188.11        215.69        38.20 o
  -2   3   1        188.11        260.12        38.60 o
   2   3  -1        188.11        169.96        24.97 o
   2  -3   1        188.11        175.25        23.32 o
   2   3  -1        188.11        218.35        37.88 o
  -2  -3  -1        188.11        246.29        48.89 o
  -2  -3  -1        188.11        227.33        28.50 o
   2   3  -1        188.11        194.73        26.12 o
   2   3  -1        188.11        148.11        40.28 o
  -2  -3  -1        188.11        173.19        23.82 o
   2  -3   1        188.11        136.77        23.26 o
   2  -3   1        281.61        343.34        44.27 o
   2   3  -1        281.62        306.62        53.51 o
  -2   3   1        281.61        234.76        28.77 o
  -2   3   1        281.61        278.90        42.38 o
   2   3  -1        281.62        235.68        35.75 o
   2   3  -1        281.62        311.92        35.18 o
   2  -3   1        281.61        376.30        42.03 o
  -2  -3  -1        281.61        296.48        33.76 o
  -2  -3  -1        281.61        279.43        32.20 o
  -2  -3  -1        281.61        288.63        58.27 o
  -2   3   1        281.61        240.31        33.04 o
  -2   3   1        281.61        226.69        26.72 o
  -2  -3  -1        281.61        325.35        47.15 o
  -2   3  -1        188.11        236.03        39.32 o
  -2   3  -1        188.11        233.20        22.82 o
   2   3   1        188.11        241.08        22.13 o
  -2   3  -1        188.11        185.83        24.74 o
   2  -3  -1        188.11        259.48        38.20 o
  -2   3  -1        188.11        194.32        31.32 o
   2   3   1        188.11        274.38        53.91 o
   2   3   1        188.11        330.55        42.48 o
   2  -3  -1        188.11        187.44        21.38 o
   2   3   1        188.11        251.49        21.90 o
   2  -3  -1        188.11        207.80        23.62 o
  -2  -3   1        188.11        137.54        42.05 o
  -2  -3   1        188.11        168.03        28.28 o
  -2  -3   1        188.11        191.83        31.87 o
   2  -3  -1        188.11        182.02        27.03 o
  -2  -3   1        281.62        363.01        30.33 o
   2  -3  -1        281.61        309.42        27.53 o
  -2   3  -1        281.61        261.68        40.60 o
   2  -3  -1        281.61        334.10        45.24 o
   2   3   1        281.61        290.15        37.89 o
  -2  -3   1        281.62        231.64        49.99 o
   2  -3  -1        281.61        318.93        34.90 o
  -2   3  -1        281.61        276.47        35.00 o
  -2  -3   1        281.62        314.13        29.48 o
  -2   3  -1        281.61        291.09        24.97 o
  -2  -3   1        281.62        343.19        47.07 o
  -2   3  -1        281.61        259.22        26.08 o
   2   3   1        281.61        284.43        51.83 o
   2   3   1        281.61        287.82        37.44 o
  -3   3   1         43.62         69.13        27.52 o
   3  -3   1         43.62         25.43        19.13 o
   3   3  -1         43.62         23.72        20.62 o
   3   3  -1         43.62         30.59        15.42 o
  -3   3   1         43.62         53.31        13.98 o
  -3  -3  -1         43.62         60.28        20.82 o
   3  -3   1         43.62         60.80        19.80 o
  -3  -3  -1         43.62         78.22        31.95 o
   3   3  -1         43.62         28.17        24.37 o
   3  -3   1         43.62         43.55        14.52 o
  -3  -3  -1         43.62         50.41        25.88 o
  -3   3   1         43.62         72.67        17.50 o
  -3  -3  -1         65.31         71.85        22.61 o
  -3   3   1         65.31         45.65        17.82 o
   3  -3   1         65.31         75.43        11.66 o
   3  -3   1         65.31        107.05        15.17 o
   3  -3   1         65.31        100.97        29.71 o
  -3   3   1         65.31         77.55        17.73 o
  -3   3   1         65.31         61.83        27.97 o
  -3  -3  -1         65.31         49.88        26.58 o
   3   3  -1         65.31         55.34        32.25 o
  -3  -3  -1         65.31         54.93        33.89 o
   3   3  -1         65.31         80.04        26.48 o
   3   3  -1         65.31         55.16        26.36 o
  -3   3  -1         65.31         80.55        21.07 o
   3   3   1         65.31         82.34        26.96 o
   3  -3  -1         65.31         70.94        15.20 o
   3  -3  -1         65.31         66.79        22.75 o
  -3  -3   1         65.31         53.03        19.06 o
  -3  -3   1         65.31        102.19        32.54 o
  -3   3  -1         65.31         73.42        17.45 o
   3   3   1         65.31         96.26        35.99 o
   3   3   1         65.31         83.21        27.95 o
  -3   3  -1         65.31        109.58        31.81 o
  -3  -3   1         65.31         87.37        23.01 o
  -3  -3   1         65.31         80.19        35.40 o
   3  -3  -1         65.31         92.87        22.86 o
  -3   3  -1         65.31         51.23        16.66 o
   3   3   1         43.62         35.32        26.25 o
   3  -3  -1         43.62         36.33        15.91 o
   3   3   1         43.62         36.54        22.45 o
   3   3   1         43.62         69.91        18.48 o
   3   3   1         43.62         63.12        18.13 o
  -3  -3   1         43.62         55.13        21.86 o
  -3  -3   1         43.62         30.13        21.25 o
  -3   3  -1         43.62         19.13        17.53 o
  -3   3  -1         43.62         71.07        16.90 o
   3  -3  -1         43.62         42.73        15.38 o
   3  -3  -1         43.62         65.47        13.90 o
  -3  -3   1         43.62         48.58        25.81 o
  -3   3  -1         43.62         57.64        22.09 o
   3  -3  -1         43.62         55.99        22.67 o
  -4   3   1        250.69        250.83        25.31 o
  -4  -3  -1        250.69        273.68        45.45 o
   4   3  -1        250.69        281.16        62.01 o
   4  -3   1        250.69        240.42        43.44 o
   4  -3   1        250.69        277.76        27.44 o
  -4  -3  -1        250.69        280.69        63.77 o
  -4   3   1        250.69        174.66        41.74 o
   4   3  -1        250.69        205.34        42.60 o
  -4   3   1        250.69        229.00        34.55 o
   4  -3   1        250.69        206.57        30.56 o
   4   3  -1        250.69        192.52        47.05 o
   4   3  -1        250.69        271.65        43.34 o
  -4  -3  -1        250.69        184.82        37.72 o
   4  -3   1        167.45        178.70        33.48 o
   4   3  -1        167.45        126.03        29.01 o
   4   3  -1        167.45        106.15        38.35 o
  -4   3   1        167.45        195.59        34.66 o
  -4  -3  -1        167.46        226.15        41.50 o
   4   3  -1        167.45        173.47        40.49 o
  -4   3   1        167.45        196.68        26.81 o
  -4   3   1        167.45        170.15        44.42 o
   4  -3   1        167.45        120.59        19.01 o
  -4  -3  -1        167.46        176.07        46.32 o
   4  -3   1        167.45        117.92        33.83 o
  -4  -3  -1        167.46        162.70        45.04 o
  -4  -3   1        250.69        207.04        34.01 o
   4   3   1        250.69        222.13        45.41 o
   4   3   1        250.69        232.34        50.84 o
   4   3   1        250.69        296.46        62.10 o
   4   3   1        250.69        253.07        49.87 o
  -4   3  -1        250.69        327.36        37.05 o
  -4   3  -1        250.69        259.72        50.63 o
  -4  -3   1        250.69        231.43        54.74 o
   4  -3  -1        250.69        274.24        37.89 o
  -4  -3   1        250.69        237.15        49.29 o
  -4   3  -1        250.69        206.40        18.10 o
   4  -3  -1        250.69        280.03        29.93 o
   4  -3  -1        250.69        257.18        40.49 o
  -4   3  -1        167.45        129.44        31.60 o
   4   3   1        167.46        125.04        40.49 o
  -4  -3   1        167.45        116.60        41.12 o
  -4   3  -1        167.45        174.84        28.84 o
  -4   3  -1        167.45        131.05        36.95 o
   4   3   1        167.46        268.87        43.18 o
   4  -3  -1        167.45        201.47        42.96 o
  -4  -3   1        167.45        136.81        40.87 o
   4   3   1        167.46        137.91        28.51 o
  -4  -3   1        167.45        108.59        38.95 o
  -4  -3   1        167.45         77.67        28.76 o
   4  -3  -1        167.45        211.15        35.97 o
  -5  -3  -1        191.47        179.58        53.39 o
  -5  -3  -1        191.47        130.42        42.31 o
  -5   3   1        191.47        223.70        43.14 o
   5   3  -1        191.47        169.08        50.10 o
  -5   3   1        191.47        173.88        44.98 o
  -5  -3  -1        191.47        161.65        40.02 o
   5   3  -1        191.47        140.61        49.83 o
   5   3  -1        191.47         93.84        36.64 o
   5  -3   1        191.47        261.66        37.79 o
   5  -3   1        191.47        195.43        46.69 o
  -5   3   1        127.90         99.44        30.51 o
   5   3  -1        127.90         78.92        37.84 o
   5  -3   1        127.90        131.91        34.48 o
  -5  -3  -1        127.90         67.17        37.39 o
   5   3  -1        127.90        112.19        33.29 o
  -5   3   1        127.90         99.77        41.32 o
   5   3  -1        127.90        108.02        30.24 o
  -5  -3  -1        127.90        154.56        45.61 o
  -5  -3  -1        127.90         49.74        27.63 o
   5  -3   1        127.90        174.17        40.88 o
  -5  -3   1        191.47        205.61        42.36 o
  -5   3  -1        191.47        231.58        51.31 o
  -5  -3   1        191.47        213.88        49.49 o
   5   3   1        191.47        211.29        50.84 o
   5   3   1        191.47        223.83        55.26 o
   5   3   1        191.47        243.70        52.28 o
  -5  -3   1        191.47        167.10        52.42 o
   5  -3  -1        191.47        164.26        38.64 o
   5  -3  -1        191.47        233.88        52.24 o
   5   3   1        191.47        158.74        47.32 o
  -5   3  -1        191.47        222.87        37.14 o
  -5   3  -1        127.90        152.00        44.59 o
  -5   3  -1        127.90        122.42        34.81 o
  -5  -3   1        127.90        114.95        42.09 o
   5   3   1        127.90        104.60        33.80 o
  -5  -3   1        127.90        166.85        40.28 o
   5   3   1        127.90         73.92        26.25 o
   5  -3  -1        127.90         76.85        27.90 o
   5   3   1        127.90        104.34        41.40 o
   5  -3  -1        127.90         71.24        29.51 o
  -5  -3   1        127.90        109.62        43.84 o
  -6  -3  -1         51.42         79.45        35.14 o
   6   3  -1         51.42         45.61        25.30 o
   6   3  -1         51.42         46.38        28.97 o
  -6  -3  -1         51.42         39.14        32.64 o
  -6   3   1         51.42         76.31        38.28 o
   6  -3   1         51.42         58.41        29.51 o
   6   3  -1         51.42         53.61        31.82 o
  -6  -3  -1         51.42         11.42        20.66 o
  -6   3   1         51.42         41.50        26.62 o
   6  -3   1         51.42         56.13        24.92 o
   6  -3   1         76.99         67.68        29.63 o
   6   3  -1         76.99         80.31        39.80 o
  -6  -3  -1         76.99         21.45        27.31 o
   6   3  -1         76.99         97.83        39.50 o
   6   3  -1         76.99         88.62        37.22 o
  -6  -3  -1         76.99         45.11        36.98 o
  -6   3   1         76.99        159.76        47.01 o
   6  -3   1         76.99        113.31        43.65 o
  -6   3   1         76.99         66.38        29.20 o
  -6  -3  -1         76.99         66.40        29.63 o
   6   3   1         76.99         35.96        34.67 o
  -6   3  -1         76.99         85.89        35.86 o
  -6  -3   1         76.99        105.78        35.36 o
   6   3   1         76.99         58.02        32.54 o
   6   3   1         76.99         90.49        41.77 o
   6  -3  -1         76.99         73.84        30.20 o
  -6  -3   1         76.99        116.71        42.37 o
  -6   3  -1         76.99         79.95        31.71 o
  -6  -3   1         76.99        113.77        41.92 o
   6  -3  -1         76.99         88.97        32.97 o
   6   3   1         51.42         28.41        32.65 o
  -6  -3   1         51.42         47.09        27.81 o
  -6   3  -1         51.42         21.24        26.50 o
  -6   3  -1         51.42         18.22        22.71 o
   6  -3  -1         51.42         56.46        28.48 o
  -6  -3   1         51.42         44.11        28.32 o
   6   3   1         51.42         16.91        24.21 o
   6   3   1         51.42          9.19        17.33 o
   6  -3  -1         51.42         57.05        26.64 o
  -6  -3   1         51.42         57.30        36.10 o
  -7  -3  -1          7.39        -17.47        22.45 o
   7  -3   1          7.39         21.82        29.30 o
   7  -3   1          7.39         21.06        25.38 o
  -7   3   1          7.39        -20.94        20.94 o
   7   3  -1          7.39         36.03        25.04 o
  -7  -3  -1          7.39         -2.88        32.03 o
  -7  -3  -1          7.39         27.02        29.01 o
   7   3  -1          7.39         32.19        28.78 o
  -7   3   1          7.39          2.34        29.88 o
   7   3  -1          7.39          8.93        26.71 o
   7   3  -1         11.07         -3.54        24.71 o
   7  -3   1         11.07        -21.81        21.81 o
   7   3  -1         11.07        -21.36        21.36 o
  -7   3   1         11.07         15.98        22.93 o
   7   3  -1         11.07          1.25        29.66 o
  -7  -3  -1         11.07         84.68        37.67 o
  -7   3   1         11.07         -5.65        30.91 o
  -7  -3  -1         11.07         12.14        27.29 o
  -7  -3  -1         11.07         30.27        32.60 o
   7  -3   1         11.07         45.48        25.38 o
   7  -3  -1          7.39         18.75        25.14 o
  -7  -3   1          7.39        -22.09        22.09 o
   7   3   1          7.39         -1.49        21.75 o
   7  -3  -1          7.39        -14.59        23.62 o
  -7   3  -1          7.39         -8.44        24.90 o
  -7  -3   1          7.39         26.30        26.37 o
   7   3   1          7.39          7.86        21.06 o
   7   3   1          7.39        -27.27        27.27 o
  -7   3  -1          7.39         32.29        26.67 o
  -7  -3   1          7.39         56.51        42.06 o
  -7  -3   1         11.07         20.42        32.29 o
  -7  -3   1         11.07          1.31        26.31 o
   7   3   1         11.07         49.76        34.39 o
   7   3   1         11.07          6.71        29.59 o
   7   3   1         11.07        -14.19        27.73 o
   7  -3  -1         11.07         -8.42        23.57 o
  -7   3  -1         11.07        -15.44        21.02 o
  -7  -3   1         11.07         -3.05        22.68 o
  -7   3  -1         11.07         42.17        33.75 o
   7  -3  -1         11.07        -19.90        19.90 o
  -8  -3  -1          0.32         -5.52        27.69 o
  -8   3   1          0.32        -13.14        29.59 o
  -8   3   1          0.32        -18.67        18.67 o
  -8  -3  -1          0.32          7.22        29.47 o
   8  -3   1          0.32        -10.13        25.53 o
   8   3  -1          0.32        -23.05        24.87 o
   8   3  -1          0.32         93.54        46.94 o
   8   3  -1          0.32        -30.24        30.24 o
   8  -3   1          0.32          6.20        23.25 o
   8  -3   1          0.21        -21.64        21.64 o
  -8   3   1          0.21          9.22        30.34 o
  -8  -3  -1          0.21         -5.16        32.98 o
  -8  -3  -1          0.21         13.07        28.98 o
  -8  -3  -1          0.21         24.98        32.02 o
   8   3  -1          0.21         25.98        28.61 o
   8   3  -1          0.21          9.58        31.16 o
   8  -3   1          0.21        -14.34        24.97 o
  -8   3   1          0.21          4.32        29.89 o
  -8  -3   1          0.21         -8.68        29.26 o
  -8  -3   1          0.21         49.12        37.17 o
   8   3   1          0.21         24.30        26.87 o
   8   3   1          0.21        -13.84        24.55 o
   8   3   1          0.21         -5.83        38.03 o
   8  -3  -1          0.21          7.94        29.02 o
  -8   3  -1          0.21         44.71        36.28 o
  -8   3  -1          0.21        -19.05        21.36 o
   8  -3  -1          0.21        -18.13        20.75 o
  -8  -3   1          0.21         33.93        36.38 o
  -8   3  -1          0.32         23.59        31.63 o
   8   3   1          0.32         -7.16        29.76 o
   8   3   1          0.32        -25.86        25.86 o
   8  -3  -1          0.32         31.78        31.93 o
  -8  -3   1          0.32        -30.16        30.16 o
   8   3   1          0.32        -20.05        27.85 o
  -8  -3   1          0.32         45.08        33.31 o
   8  -3  -1          0.32        -24.74        26.39 o
  -8  -3   1          0.32         13.35        34.34 o
  -8   3  -1          0.32        -28.65        28.65 o
  -9   3   1          0.61         30.92        31.42 o
  -9  -3  -1          0.61          7.40        32.61 o
  -9  -3  -1          0.61        -11.50        35.90 o
   9   3  -1          0.61          5.61        31.64 o
   9  -3   1          0.61        -13.54        30.78 o
   9  -3   1          0.61        -23.01        23.01 o
  -9   3   1          0.61          2.53        34.25 o
   9  -3   1          0.41         28.32        38.25 o
   9   3  -1          0.41        -20.35        20.35 o
  -9   3   1          0.41        -22.04        22.04 o
   9   3  -1          0.41         51.04        34.16 o
  -9  -3  -1          0.41         17.46        40.12 o
  -9   3   1          0.41          7.39        29.63 o
   9  -3   1          0.41        -21.13        21.13 o
   9   3   1          0.61        -23.85        31.87 o
  -9   3  -1          0.61         19.93        41.87 o
  -9  -3   1          0.61        -27.81        27.81 o
   9  -3  -1          0.61         10.36        30.79 o
   9  -3  -1          0.61        -24.88        24.95 o
  -9   3  -1          0.61        -24.00        24.86 o
  -9  -3   1          0.61         -1.17        24.93 o
  -9  -3   1          0.41         55.18        49.71 o
   9  -3  -1          0.41         -1.74        23.02 o
  -9   3  -1          0.41        -19.22        28.50 o
   9  -3  -1          0.41         10.08        38.87 o
  -9   3  -1          0.41         12.72        33.95 o
   9   3   1          0.41         -6.15        24.43 o
   9   3   1          0.41        -24.98        24.98 o
 -10   3   1          6.95          6.56        34.45 o
  10   3  -1          6.95        -28.75        28.75 o
  10  -3   1          6.95         -3.52        31.66 o
 -10  -3  -1          6.94        -30.72        30.72 o
  10   3  -1          6.95        -26.67        26.67 o
 -10   3   1          6.95         43.63        35.39 o
 -10   3   1         10.40         -8.44        37.57 o
  10   3  -1         10.40        -20.80        34.24 o
  10  -3   1         10.40        -26.49        26.49 o
 -10  -3  -1         10.40          9.25        35.13 o
  10  -3   1         10.40         52.65        34.58 o
 -10  -3  -1         10.40         -8.34        36.66 o
 -10   3   1         10.40          5.53        29.58 o
 -10  -3   1         10.40         -9.97        39.91 o
 -10   3  -1         10.40          9.24        34.13 o
  10   3   1         10.40         23.40        35.59 o
  10  -3  -1         10.40         25.51        39.37 o
 -10  -3   1         10.40        -28.59        29.99 o
 -10   3  -1         10.40         -1.30        34.27 o
  10  -3  -1         10.40          8.23        30.18 o
  10   3   1          6.94         19.38        33.41 o
  10  -3  -1          6.95         13.68        33.78 o
  10  -3  -1          6.95         42.90        33.22 o
 -10   3  -1          6.95        -25.19        25.19 o
 -10  -3   1          6.95         44.19        47.31 o
  10   3   1          6.94         40.09        28.70 o
 -10   3  -1          6.95        -20.71        25.66 o
 -11  -3  -1         44.15          6.08        45.63 o
  11  -3   1         44.15          2.85        31.93 o
  11   3  -1         44.15         84.78        55.93 o
 -11  -3  -1         44.15        131.33        52.66 o
  11  -3   1         44.15         18.36        42.43 o
 -11   3   1         44.15         34.38        51.95 o
 -11   3   1         29.49        -30.27        30.27 o
  11   3  -1         29.49         12.19        33.58 o
  11   3  -1         29.49         95.60        56.05 o
 -11  -3  -1         29.49         83.20        56.50 o
 -11   3   1         29.49        -37.81        37.81 o
  11  -3   1         29.49         14.35        49.76 o
 -11   3  -1         44.15         90.02        60.10 o
  11  -3  -1         44.15         14.23        37.08 o
  11   3   1         44.15         13.58        39.77 o
 -11  -3   1         44.15         19.05        36.83 o
  11  -3  -1         44.15        -22.94        29.92 o
 -11  -3   1         44.15         42.64        41.52 o
 -11   3  -1         29.49         17.41        37.16 o
  11  -3  -1         29.49         72.83        46.01 o
  11   3   1         29.49         33.05        35.91 o
 -11   3  -1         29.49         26.51        39.06 o
  11   3   1         29.49         72.87        38.32 o
 -11  -3   1         29.49        -38.22        38.22 o
 -12   3   1         19.35         40.95        39.41 o
  12   3  -1         19.35         50.84        42.97 o
  12   3  -1         19.35         23.23        53.97 o
 -12  -3  -1         19.35        -18.06        45.21 o
 -12   3   1         19.35         30.49        43.90 o
  12  -3   1         19.35          1.10        61.86 o
  12  -3   1         28.97         43.16        35.89 o
 -12   3   1         28.97        -16.11        74.51 o
  12  -3   1         28.97         39.30        43.24 o
 -12  -3  -1         28.97        -32.69        58.91 o
  12   3  -1         28.97         23.32        41.34 o
 -12  -3  -1         28.97         33.82        46.31 o
 -12   3  -1         19.35        -32.96        32.96 o
  12   3   1         19.35         22.85        35.95 o
  12   3   1         19.35         24.61        41.01 o
 -12  -3   1         19.35        -34.08        45.04 o
 -12   3  -1         19.35         35.59        38.14 o
  12  -3  -1         19.35        -48.64        51.87 o
 -12   3  -1         28.97         23.00        71.27 o
 -12  -3   1         28.97        103.76        47.76 o
  12  -3  -1         28.97          6.62        39.96 o
  12   3   1         28.97         -8.10        47.58 o
  12  -3  -1         28.97         19.38        33.69 o
 -12  -3   1         28.97        -36.67        36.67 o
   0   4  -1      11361.67      12053.44       481.63 o
   0  -4  -1      11361.67      10421.38       488.54 o
   0   4   1      11361.67      10957.96       490.27 o
   0   4   1      11361.67      11147.86       491.07 o
   0   4   1      11361.67      12085.74       504.11 o
   0  -4   1      11361.67      10435.84       417.70 o
   0  -4  -1      11361.67      10764.31       403.48 o
   0  -4  -1      11361.67      10925.15       491.55 o
   0  -4   1      11361.67      10955.48       476.47 o
   0   4  -1      11361.67      10926.57       493.78 o
   0  -4  -1      11361.67      11602.01       405.88 o
   0  -4   1      11361.67      10552.21       492.22 o
   0   4  -1      17009.26      15870.75       729.78 o
   0  -4   1      17009.26      17631.38       732.68 o
   0   4  -1      17009.26      16503.64       618.22 o
   0   4   1      17009.25      16413.47       635.10 o
   0   4  -1      17009.26      16860.80       722.59 o
   0  -4  -1      17009.25      17164.29       720.85 o
   0  -4   1      17009.26      16824.67       714.44 o
   0   4   1      17009.25      16232.91       729.30 o
   0  -4   1      17009.26      18289.36       725.47 o
   0   4   1      17009.25      17067.28       707.65 o
   0   4  -1      17009.26      17360.54       618.24 o
   0   4   1      17009.25      16114.98       631.58 o
   0  -4  -1      17009.25      17886.53       708.15 o
   1   4  -1       5052.86       4796.28       249.41 o
  -1   4   1       5052.86       5256.71       252.95 o
  -1  -4  -1       5052.88       4697.12       245.85 o
  -1   4   1       5052.86       5177.35       252.27 o
  -1  -4  -1       5052.88       4620.40       190.04 o
  -1  -4  -1       5052.88       4546.56       194.87 o
   1  -4   1       5052.87       4610.60       238.21 o
  -1   4   1       5052.86       5168.81       238.51 o
   1  -4   1       5052.87       4718.08       196.21 o
  -1  -4  -1       5052.88       4513.53       247.98 o
   1  -4   1       5052.87       4781.38       199.80 o
  -1   4   1       7564.51       7921.01       302.28 o
   1   4  -1       7564.51       7558.42       377.55 o
  -1  -4  -1       7564.53       7619.36       367.94 o
  -1   4   1       7564.51       7244.80       300.09 o
   1   4  -1       7564.51       7339.84       298.59 o
  -1  -4  -1       7564.53       7628.70       294.69 o
   1   4  -1       7564.51       7704.53       356.16 o
   1  -4   1       7564.52       7986.77       363.83 o
  -1  -4  -1       7564.53       8052.87       295.66 o
  -1   4   1       7564.51       7191.61       356.61 o
   1  -4   1       7564.52       7872.09       357.88 o
   1   4  -1       7564.51       7912.19       300.74 o
  -1  -4  -1       7564.53       7641.74       376.01 o
   1  -4   1       7564.52       8246.36       354.13 o
   1   4   1       5052.88       5033.48       254.81 o
  -1   4  -1       5052.87       4910.94       253.04 o
   1   4   1       5052.88       5003.38       248.24 o
   1  -4  -1       5052.86       4725.16       183.99 o
  -1   4  -1       5052.87       5393.90       237.43 o
   1  -4  -1       5052.86       4984.53       240.12 o
  -1  -4   1       5052.86       4706.74       208.13 o
  -1  -4   1       5052.86       4588.03       198.99 o
  -1  -4   1       5052.86       4847.54       234.10 o
   1  -4  -1       5052.86       4449.18       181.52 o
  -1  -4   1       5052.86       4564.96       251.66 o
   1   4   1       7564.53       7989.29       310.89 o
   1   4   1       7564.53       7176.11       338.67 o
   1  -4  -1       7564.51       7606.81       360.41 o
  -1  -4   1       7564.51       7700.89       365.04 o
  -1   4  -1       7564.52       7371.86       359.73 o
  -1   4  -1       7564.52       6928.16       283.73 o
   1   4   1       7564.53       7104.31       308.15 o
  -1  -4   1       7564.51       7969.21       375.50 o
   1   4   1       7564.53       7468.71       373.58 o
   1  -4  -1       7564.51       8195.81       339.49 o
  -1   4  -1       7564.52       7671.76       284.64 o
  -2   4   1       1400.64       1375.86       101.34 o
  -2  -4  -1       1400.64       1215.81       100.82 o
   2   4  -1       1400.64       1395.09       104.39 o
  -2  -4  -1       1400.64       1159.52       102.11 o
   2  -4   1       1400.65       1095.26        69.20 o
   2   4  -1       1400.64       1462.10        71.07 o
   2  -4   1       1400.65       1172.79        85.40 o
   2  -4   1       1400.65       1176.18        96.15 o
   2  -4   1       1400.65       1304.41        76.12 o
  -2  -4  -1       1400.64       1188.71        72.68 o
   2   4  -1       1400.64       1294.36       104.49 o
  -2  -4  -1       1400.64       1227.35        72.80 o
   2   4  -1       1400.64       1321.85        66.61 o
  -2   4   1       1400.64       1335.00       100.92 o
   2   4  -1       2096.87       1922.32       128.31 o
  -2   4   1       2096.87       1968.35       101.88 o
   2   4  -1       2096.87       2187.24       110.62 o
  -2  -4  -1       2096.87       2095.50       105.06 o
   2  -4   1       2096.87       2218.49       136.04 o
   2  -4   1       2096.87       2314.84       129.88 o
  -2  -4  -1       2096.87       2141.36       103.84 o
  -2   4   1       2096.87       1937.91       125.02 o
  -2  -4  -1       2096.87       1908.47       147.50 o
   2   4  -1       2096.87       1937.82       107.65 o
  -2   4   1       2096.87       1847.81       133.89 o
   2   4  -1       2096.87       2040.26       151.34 o
  -2   4   1       2096.87       2090.83       104.16 o
  -2  -4  -1       2096.87       2126.46       143.29 o
  -2   4  -1       2096.87       1931.74        92.14 o
   2   4   1       2096.87       1882.73       144.74 o
  -2  -4   1       2096.87       1964.96       145.52 o
   2  -4  -1       2096.87       2120.28       117.48 o
   2  -4  -1       2096.87       1924.25       132.53 o
   2   4   1       2096.87       2014.77       122.52 o
  -2  -4   1       2096.87       2161.02        88.30 o
  -2   4  -1       2096.87       1953.79       125.79 o
  -2  -4   1       2096.87       1994.66       137.08 o
  -2   4  -1       2096.87       2001.93        95.30 o
   2   4   1       2096.87       2124.85       116.52 o
  -2   4  -1       2096.87       1946.87       133.87 o
   2  -4  -1       1400.64       1335.01        68.91 o
   2   4   1       1400.64       1478.23       114.00 o
   2  -4  -1       1400.64       1272.76        65.44 o
   2   4   1       1400.64       1316.03       100.71 o
  -2  -4   1       1400.64       1135.71        75.23 o
  -2  -4   1       1400.64       1413.77        83.48 o
  -2  -4   1       1400.64       1336.15        95.18 o
   2  -4  -1       1400.64       1112.43        92.69 o
  -2   4  -1       1400.65       1432.84       106.18 o
  -2   4  -1       1400.65       1629.34        96.01 o
   2  -4  -1       1400.64       1258.86        86.34 o
  -2  -4   1       1400.64       1119.82       103.36 o
   3  -4   1      15332.16      14268.60       644.41 o
   3  -4   1      15332.16      14948.32       631.39 o
  -3   4   1      15332.17      16040.62       681.35 o
  -3  -4  -1      15332.19      14779.72       590.88 o
   3   4  -1      15332.16      14571.63       674.55 o
   3   4  -1      15332.16      16427.30       608.64 o
   3   4  -1      15332.16      15373.92       652.30 o
  -3  -4  -1      15332.19      14671.78       590.31 o
  -3  -4  -1      15332.19      15883.18       684.13 o
   3   4  -1      15332.16      15570.75       600.84 o
  -3  -4  -1      15332.19      15126.78       692.20 o
   3  -4   1      15332.16      14843.28       584.23 o
   3  -4   1      15332.16      15998.09       596.78 o
   3   4  -1      22953.38      23331.31      1000.05 o
  -3  -4  -1      22953.41      25036.40       915.87 o
  -3   4   1      22953.39      22434.21       957.79 o
  -3   4   1      22953.39      22157.33       871.86 o
  -3  -4  -1      22953.41      21922.86      1002.52 o
   3   4  -1      22953.38      22558.65      1007.72 o
   3  -4   1      22953.38      23776.32       990.52 o
  -3   4   1      22953.39      23266.48       879.80 o
  -3   4   1      22953.39      23106.14       951.91 o
   3   4  -1      22953.38      23084.99       890.01 o
  -3  -4  -1      22953.41      23186.77       966.22 o
  -3  -4  -1      22953.41      23813.04       908.08 o
   3  -4  -1      22953.39      25474.79       881.99 o
  -3  -4   1      22953.38      24367.73       899.47 o
  -3  -4   1      22953.38      23214.43       962.28 o
   3   4   1      22953.41      23431.59      1005.55 o
  -3   4  -1      22953.38      23301.45       872.67 o
   3   4   1      22953.41      23571.83       992.85 o
  -3  -4   1      22953.38      21934.36       998.39 o
   3  -4  -1      22953.39      24022.53       877.78 o
   3   4   1      22953.41      22804.16       894.65 o
  -3   4  -1      22953.38      22124.91       863.51 o
   3  -4  -1      22953.39      24436.86       982.47 o
   3  -4  -1      22953.39      23759.59       961.38 o
  -3   4  -1      22953.38      22527.86       954.18 o
  -3  -4   1      22953.38      24379.00       903.18 o
  -3   4  -1      22953.38      22242.38       950.55 o
   3  -4  -1      15332.17      15497.89       630.90 o
  -3  -4   1      15332.16      15213.81       684.61 o
  -3   4  -1      15332.16      15345.34       588.44 o
   3  -4  -1      15332.17      14402.46       642.17 o
   3  -4  -1      15332.17      14057.49       576.34 o
   3   4   1      15332.19      15372.76       590.17 o
  -3   4  -1      15332.16      15659.05       592.04 o
  -3  -4   1      15332.16      15785.93       598.04 o
   3   4   1      15332.19      16317.15       594.65 o
  -3   4  -1      15332.16      15999.49       669.90 o
  -3  -4   1      15332.16      14839.45       678.55 o
   3   4   1      15332.19      15428.30       649.87 o
   3   4   1      15332.19      14785.30       681.51 o
   3  -4  -1      15332.17      15748.75       587.00 o
   4   4  -1       2245.52       2081.24       144.65 o
  -4   4   1       2245.52       2204.29       102.16 o
   4  -4   1       2245.53       1941.25       139.36 o
   4   4  -1       2245.52       1883.96       114.69 o
  -4  -4  -1       2245.53       1844.49       152.20 o
  -4  -4  -1       2245.53       2298.91       161.46 o
  -4   4   1       2245.52       2111.00       149.56 o
   4  -4   1       2245.53       1950.58       108.17 o
  -4   4   1       2245.52       2204.72       100.50 o
   4   4  -1       2245.52       1970.61       151.06 o
  -4  -4  -1       2245.53       2146.47       125.18 o
   4  -4   1       2245.53       2240.21       119.73 o
   4   4  -1       3361.71       3287.48       177.78 o
  -4   4   1       3361.71       3116.37       192.28 o
   4   4  -1       3361.71       3179.11       199.86 o
  -4  -4  -1       3361.72       3074.51       211.62 o
  -4   4   1       3361.71       3053.13       156.73 o
   4  -4   1       3361.72       3564.35       196.79 o
  -4  -4  -1       3361.72       3537.20       205.48 o
  -4   4   1       3361.71       3298.24       160.97 o
   4   4  -1       3361.71       3539.31       223.24 o
  -4  -4  -1       3361.72       2959.63       164.41 o
  -4   4  -1       2245.53       2177.46       115.51 o
  -4   4  -1       2245.53       2388.79       148.08 o
   4  -4  -1       2245.52       2112.02       114.26 o
   4   4   1       2245.53       1912.42       154.07 o
   4  -4  -1       2245.52       1992.38       138.54 o
   4   4   1       2245.53       2426.19       120.22 o
   4   4   1       2245.53       2274.46       147.33 o
  -4  -4   1       2245.52       2000.26       151.91 o
  -4  -4   1       2245.52       2148.24       128.83 o
   4   4   1       2245.53       2097.58       112.34 o
  -4  -4   1       2245.52       2327.53       164.59 o
  -4   4  -1       2245.53       2365.97       114.22 o
   4   4   1       3361.72       3074.32       177.22 o
   4  -4  -1       3361.71       3306.56       152.28 o
   4   4   1       3361.72       2971.67       190.65 o
   4   4   1       3361.72       3507.92       217.53 o
  -4  -4   1       3361.71       3391.60       163.69 o
  -4  -4   1       3361.71       2979.43       206.35 o
  -4   4  -1       3361.72       2896.96       151.77 o
   4  -4  -1       3361.71       3285.29       144.07 o
  -4   4  -1       3361.72       2856.56       185.33 o
  -4  -4   1       3361.71       3193.95       196.96 o
   4  -4  -1       3361.71       3431.37       187.65 o
  -5   4   1       1151.18       1235.55        78.66 o
   5  -4   1       1151.18        968.43        95.03 o
   5  -4   1       1151.18       1234.98        88.13 o
  -5   4   1       1151.18       1173.38       108.90 o
  -5  -4  -1       1151.18       1026.88       108.37 o
   5   4  -1       1151.18       1179.22        83.34 o
   5   4  -1       1151.18       1041.53       106.88 o
  -5  -4  -1       1151.18       1186.20        93.71 o
   5   4  -1       1151.18       1283.17       108.35 o
  -5  -4  -1       1151.18       1098.22       118.80 o
  -5  -4  -1       1723.40       1704.19       137.75 o
   5   4  -1       1723.40       1750.61       127.59 o
   5   4  -1       1723.40       1641.86       138.92 o
   5  -4   1       1723.40       1799.87        87.63 o
   5  -4   1       1723.40       1805.35        93.59 o
  -5  -4  -1       1723.40       1700.85       116.74 o
  -5   4   1       1723.40       1808.56       112.85 o
  -5  -4  -1       1723.40       1523.09       143.55 o
   5   4  -1       1723.40       1624.77       148.15 o
  -5   4   1       1723.40       1526.19       129.66 o
   5  -4   1       1723.40       1999.15       140.53 o
  -5   4  -1       1723.40       1764.39       109.46 o
  -5  -4   1       1723.40       1551.03       142.53 o
   5  -4  -1       1723.40       1689.91       127.90 o
  -5  -4   1       1723.40       1622.92       110.47 o
  -5  -4   1       1723.40       1755.69       138.47 o
  -5   4  -1       1723.40       1621.17       129.42 o
   5   4   1       1723.40       1695.83       127.34 o
   5   4   1       1723.40       1580.84       132.95 o
   5  -4  -1       1723.40       1728.50       105.51 o
   5   4   1       1723.40       1736.90       146.64 o
   5  -4  -1       1151.18        973.00        93.13 o
   5   4   1       1151.18       1152.83       102.88 o
  -5  -4   1       1151.18       1024.60       110.47 o
   5   4   1       1151.18        972.64        76.32 o
   5  -4  -1       1151.18       1104.54        82.22 o
  -5   4  -1       1151.18       1202.11        85.72 o
  -5   4  -1       1151.18       1303.12       108.48 o
  -5  -4   1       1151.18       1060.83        91.63 o
   5   4   1       1151.18       1128.33       113.11 o
  -5  -4   1       1151.18       1148.62       113.83 o
   6  -4   1       5944.57       5767.06       275.29 o
  -6   4   1       5944.57       6018.71       333.61 o
  -6  -4  -1       5944.55       5383.35       344.74 o
   6   4  -1       5944.56       6016.89       279.01 o
   6   4  -1       5944.56       5709.00       323.58 o
  -6  -4  -1       5944.55       5862.61       286.98 o
   6  -4   1       5944.57       6004.81       311.67 o
  -6   4   1       5944.57       5684.65       269.69 o
  -6  -4  -1       5944.55       5866.63       330.75 o
   6   4  -1       5944.56       5428.81       304.28 o
   6   4  -1       8899.45       9484.91       419.08 o
  -6  -4  -1       8899.44       8642.72       438.95 o
  -6   4   1       8899.46       8903.20       437.52 o
   6  -4   1       8899.46       9085.81       451.78 o
  -6  -4  -1       8899.44       8354.05       457.43 o
  -6  -4  -1       8899.44       9222.89       406.11 o
   6   4  -1       8899.45       9326.33       469.38 o
  -6   4   1       8899.46       8911.98       390.19 o
   6  -4   1       8899.46       8838.86       376.34 o
   6   4  -1       8899.45       8220.08       454.27 o
  -6   4  -1       5944.57       5553.66       277.80 o
   6   4   1       5944.55       5796.64       272.37 o
  -6   4  -1       5944.57       6156.62       328.43 o
  -6  -4   1       5944.56       5611.72       343.27 o
   6  -4  -1       5944.57       5551.06       304.42 o
   6  -4  -1       5944.57       5647.84       272.66 o
  -6  -4   1       5944.56       6256.35       293.96 o
   6   4   1       5944.55       5763.43       331.14 o
  -6  -4   1       5944.56       6224.00       339.02 o
   6   4   1       5944.55       5865.96       308.34 o
  -6  -4   1       8899.45       8795.76       398.57 o
  -6  -4   1       8899.45       8653.58       437.27 o
  -6  -4   1       8899.45       8391.00       456.32 o
   6   4   1       8899.44       9465.78       420.48 o
   6  -4  -1       8899.46       9173.48       444.18 o
   6   4   1       8899.44       8793.22       456.63 o
   6   4   1       8899.44       8354.95       452.25 o
  -6   4  -1       8899.46       8741.09       433.55 o
  -6   4  -1       8899.46       8852.75       387.19 o
   6  -4  -1       8899.46       8582.69       389.20 o
   7  -4   1       3597.62       3512.90       200.46 o
  -7  -4  -1       3597.62       3537.16       266.11 o
  -7   4   1       3597.62       3557.02       195.73 o
   7   4  -1       3597.62       4016.00       245.13 o
   7   4  -1       3597.62       3305.42       220.54 o
   7  -4   1       3597.62       3492.73       225.31 o
  -7  -4  -1       3597.62       3758.93       243.17 o
  -7   4   1       3597.62       3521.02       241.99 o
   7   4  -1       3597.62       3875.72       203.01 o
  -7  -4  -1       3597.62       3549.29       210.49 o
   7   4  -1       5385.90       5540.50       332.68 o
   7  -4   1       5385.90       5499.00       260.64 o
   7  -4   1       5385.90       5304.40       316.06 o
  -7  -4  -1       5385.90       5448.95       315.36 o
  -7   4   1       5385.90       5464.58       275.08 o
  -7  -4  -1       5385.90       5463.63       283.72 o
   7   4  -1       5385.90       5425.98       296.78 o
  -7   4   1       5385.90       5448.79       311.19 o
   7   4  -1       5385.90       5479.48       329.06 o
  -7   4  -1       3597.62       3321.49       200.38 o
  -7  -4   1       3597.62       3586.40       211.89 o
  -7  -4   1       3597.62       3355.77       235.48 o
  -7  -4   1       3597.62       3958.07       269.92 o
   7   4   1       3597.62       3404.81       192.23 o
   7  -4  -1       3597.62       3387.38       196.72 o
   7   4   1       3597.62       3508.21       239.44 o
   7   4   1       3597.62       3205.56       216.81 o
   7  -4  -1       3597.62       3528.43       224.36 o
  -7   4  -1       3597.62       3382.26       235.77 o
  -7   4  -1       5385.90       5194.32       269.66 o
  -7  -4   1       5385.90       4882.47       302.17 o
  -7  -4   1       5385.90       5249.94       325.78 o
   7   4   1       5385.90       5323.34       295.55 o
   7  -4  -1       5385.90       4942.91       304.96 o
   7   4   1       5385.90       5516.72       327.54 o
  -7   4  -1       5385.90       5611.67       311.90 o
   7  -4  -1       5385.90       5229.73       268.83 o
  -7  -4   1       5385.90       5609.69       280.69 o
   7   4   1       5385.90       5096.04       314.69 o
  -8   4   1        320.35        284.31        75.62 o
   8  -4   1        320.35        243.17        68.11 o
  -8  -4  -1        320.35        318.15        75.75 o
  -8  -4  -1        320.35        267.28        64.02 o
  -8   4   1        320.35        364.27        56.98 o
  -8  -4  -1        320.35         99.07        57.63 o
   8   4  -1        320.35        347.08        57.35 o
   8  -4   1        320.35        298.13        62.86 o
   8   4  -1        320.35        357.63        76.11 o
   8  -4   1        479.58        382.08        57.69 o
   8   4  -1        479.58        300.00        79.06 o
  -8  -4  -1        479.58        477.75        74.76 o
  -8  -4  -1        479.58        516.29        85.52 o
   8   4  -1        479.58        411.31        82.88 o
  -8   4   1        479.58        360.86        71.15 o
   8   4  -1        479.58        466.38        81.12 o
  -8   4   1        479.58        547.62        88.56 o
   8  -4   1        479.58        483.99        81.20 o
   8   4   1        479.58        513.51        82.04 o
  -8  -4   1        479.58        377.73        82.21 o
   8   4   1        479.58        628.67        98.36 o
   8   4   1        479.58        490.28        79.43 o
  -8   4  -1        479.58        612.70        93.45 o
  -8   4  -1        479.58        453.27        67.06 o
   8  -4  -1        479.58        479.11        67.02 o
   8  -4  -1        479.58        400.07        72.63 o
  -8  -4   1        479.58        615.40        98.97 o
  -8  -4   1        479.58        601.23        78.76 o
  -8  -4   1        320.35        320.06        89.64 o
  -8  -4   1        320.35        325.16        66.78 o
   8   4   1        320.35        319.02        54.32 o
  -8   4  -1        320.35        332.60        57.45 o
  -8  -4   1        320.35        424.61        89.05 o
   8   4   1        320.35        283.40        67.79 o
   8   4   1        320.35        321.97        79.17 o
   8  -4  -1        320.35        370.78        61.14 o
   8  -4  -1        320.35        425.71        85.28 o
  -8   4  -1        320.35        246.90        67.18 o
   9  -4   1       5817.51       5650.78       359.82 o
  -9  -4  -1       5817.52       5656.63       353.90 o
  -9   4   1       5817.52       5596.93       314.08 o
   9   4  -1       5817.50       5862.15       382.05 o
   9  -4   1       5817.51       5973.05       302.51 o
  -9  -4  -1       5817.52       6260.94       330.07 o
  -9   4   1       5817.52       6091.59       358.83 o
  -9  -4  -1       3885.93       3802.61       309.40 o
  -9   4   1       3885.93       4011.43       234.82 o
  -9  -4  -1       3885.93       4366.28       256.72 o
  -9  -4  -1       3885.93       3313.52       254.93 o
   9  -4   1       3885.92       3774.00       258.76 o
   9   4  -1       3885.92       3875.72       262.04 o
   9   4  -1       3885.92       4066.18       234.63 o
   9  -4   1       3885.92       4084.75       239.64 o
  -9   4   1       3885.93       3412.96       272.63 o
  -9   4  -1       5817.51       5822.54       315.98 o
  -9  -4   1       5817.50       6061.69       324.26 o
   9  -4  -1       5817.52       5948.93       361.25 o
   9   4   1       5817.52       5899.20       377.71 o
  -9   4  -1       5817.51       5925.46       353.27 o
  -9  -4   1       5817.50       5518.20       351.77 o
   9  -4  -1       5817.52       5650.19       309.22 o
  -9  -4   1       3885.92       4159.19       274.31 o
   9   4   1       3885.93       4366.71       276.42 o
   9   4   1       3885.93       4063.33       231.57 o
   9  -4  -1       3885.93       4162.72       240.45 o
  -9   4  -1       3885.92       3546.98       231.57 o
   9   4   1       3885.93       3871.10       260.86 o
   9  -4  -1       3885.93       4092.79       264.10 o
  -9  -4   1       3885.92       3757.46       302.94 o
  -9   4  -1       3885.92       4043.39       285.55 o
  -9  -4   1       3885.92       3844.44       244.46 o
 -10   4   1       2209.23       2130.34       206.82 o
  10   4  -1       2209.24       2335.37       198.32 o
  10  -4   1       2209.24       2259.47       177.15 o
 -10  -4  -1       2209.23       2488.22       242.46 o
  10   4  -1       2209.24       2368.74       171.69 o
 -10   4   1       2209.23       2216.17       167.70 o
  10  -4   1       2209.24       2413.94       198.80 o
 -10  -4  -1       3307.38       3153.13       252.38 o
  10   4  -1       3307.39       3586.93       281.95 o
  10  -4   1       3307.39       3443.92       264.42 o
 -10   4   1       3307.38       3016.42       248.75 o
  10  -4   1       3307.39       3007.95       202.25 o
 -10   4   1       3307.38       3525.89       232.50 o
 -10  -4  -1       3307.38       3635.06       237.01 o
  10  -4  -1       3307.38       3243.89       254.10 o
 -10   4  -1       3307.39       3341.42       226.58 o
  10   4   1       3307.38       3521.69       276.94 o
 -10  -4   1       3307.39       3289.88       256.21 o
  10  -4  -1       3307.38       3248.30       216.97 o
 -10  -4   1       3307.39       3597.37       232.76 o
 -10   4  -1       3307.39       3582.37       260.95 o
 -10  -4   1       2209.24       2474.31       239.64 o
 -10   4  -1       2209.24       2045.49       203.79 o
  10   4   1       2209.23       2258.86       166.74 o
  10  -4  -1       2209.23       2745.95       190.36 o
  10   4   1       2209.23       2236.43       192.09 o
 -10   4  -1       2209.24       2214.99       174.79 o
  10  -4  -1       2209.23       2271.09       195.17 o
  11  -4   1         97.55        232.32        77.38 o
 -11   4   1         97.55         40.77        46.43 o
 -11   4   1         97.55         38.63        40.18 o
  11   4  -1         97.55        184.31        58.15 o
  11   4  -1         97.55        107.91        61.78 o
 -11  -4  -1         97.55        110.27        69.65 o
  11   4  -1        146.04        114.67        61.42 o
 -11   4   1        146.04         47.57        39.22 o
  11  -4   1        146.04        189.94        64.85 o
 -11   4   1        146.04         38.97        60.15 o
  11  -4   1        146.04         50.24        35.61 o
 -11  -4  -1        146.04         38.42        54.56 o
 -11  -4  -1        146.04        196.71        65.20 o
 -11  -4   1        146.04        176.25        57.55 o
 -11   4  -1        146.04        158.06        52.42 o
  11   4   1        146.04        279.99        80.61 o
  11  -4  -1        146.04        109.73        47.75 o
 -11   4  -1        146.04         46.03        61.36 o
 -11  -4   1        146.04         87.02        46.67 o
  11  -4  -1        146.04         95.11        43.40 o
  11   4   1         97.55        130.19        45.42 o
 -11   4  -1         97.55         41.77        48.82 o
 -11   4  -1         97.55        134.69        51.16 o
  11   4   1         97.55         38.52        39.95 o
  11  -4  -1         97.55         57.75        57.47 o
 -11  -4   1         97.55         24.01        42.66 o
  12   4  -1       1360.44       1786.36       152.93 o
 -12   4   1       1360.43       1160.28       155.13 o
  12  -4   1       2036.67       2208.95       216.46 o
 -12  -4  -1       2036.66       2591.36       214.55 o
  12  -4  -1       2036.67       2181.91       210.44 o
 -12  -4   1       2036.68       2207.16       194.31 o
 -12  -4   1       1360.44       1256.58       172.51 o
 -12   4  -1       1360.43       1208.61       152.70 o
  -1   5   1      14030.50      14593.12       545.95 o
   1   5  -1      14030.52      14033.32       543.70 o
   1   5  -1      14030.52      14309.62       630.29 o
   1  -5   1      14030.52      15212.07       626.57 o
  -1  -5  -1      14030.51      14341.46       641.96 o
  -1   5   1      14030.50      14011.36       636.84 o
   1   5  -1      14030.52      13200.93       650.78 o
   1   5  -1      14030.52      14640.88       545.32 o
  -1   5   1      14030.50      13440.75       544.94 o
   1  -5   1      14030.52      14826.67       640.42 o
   1  -5   1      14030.52      14111.86       626.02 o
  -1   5   1       9371.95       9090.63       439.47 o
  -1  -5  -1       9371.96       9110.37       443.21 o
   1  -5   1       9371.96       9448.30       369.60 o
  -1  -5  -1       9371.96       9334.45       357.32 o
  -1   5   1       9371.95      10166.69       449.92 o
   1   5  -1       9371.96       9041.25       438.06 o
  -1  -5  -1       9371.96       9560.48       441.45 o
   1  -5   1       9371.96       8743.88       363.42 o
  -1  -5  -1       9371.96       9516.55       366.98 o
   1  -5   1       9371.96       8887.39       431.60 o
  -1   5   1       9371.95       9462.81       426.57 o
   1   5   1      14030.51      13962.56       612.35 o
  -1   5  -1      14030.52      12935.09       528.48 o
   1   5   1      14030.51      14768.11       555.94 o
   1  -5  -1      14030.50      14492.85       633.50 o
  -1   5  -1      14030.52      13856.71       636.93 o
   1   5   1      14030.51      13040.71       551.72 o
  -1   5  -1      14030.52      14870.47       530.39 o
  -1  -5   1      14030.52      14692.58       652.29 o
  -1  -5   1      14030.52      14968.30       640.68 o
   1  -5  -1      14030.50      15527.76       612.56 o
   1  -5  -1       9371.95       8987.16       350.34 o
  -1  -5   1       9371.96       9036.63       366.79 o
  -1   5  -1       9371.96       9078.20       443.43 o
  -1  -5   1       9371.96       9496.85       425.95 o
   1   5   1       9371.96       9895.09       448.82 o
   1  -5  -1       9371.95       9618.84       433.75 o
  -1   5  -1       9371.96       9981.02       428.00 o
   1  -5  -1       9371.95       9287.71       352.72 o
   1   5   1       9371.96       9268.93       436.61 o
  -1  -5   1       9371.96       9420.32       449.75 o
  -1  -5   1       9371.96       8922.48       377.70 o
   2   5  -1       6803.57       6708.08       365.00 o
   2  -5   1       6803.58       7199.52       341.83 o
   2  -5   1       6803.58       7079.10       328.56 o
  -2  -5  -1       6803.57       6741.73       363.42 o
  -2  -5  -1       6803.57       6524.13       348.35 o
  -2   5   1       6803.58       6758.42       279.81 o
  -2  -5  -1       6803.57       7273.73       270.56 o
  -2   5   1       6803.58       6216.51       276.47 o
   2   5  -1       6803.57       7029.52       336.21 o
  -2  -5  -1       6803.57       7137.86       269.98 o
  -2   5   1       6803.58       6538.87       345.50 o
   2   5  -1       6803.57       6658.17       287.95 o
  -2   5   1       6803.58       6398.40       331.26 o
   2   5  -1       6803.57       6511.38       286.17 o
  -2  -5  -1       4544.58       4275.91       251.34 o
  -2   5   1       4544.58       4518.62       245.87 o
   2  -5   1       4544.59       4348.34       191.63 o
   2  -5   1       4544.59       4574.48       195.40 o
   2   5  -1       4544.58       4662.80       253.74 o
  -2  -5  -1       4544.58       4252.83       244.77 o
   2  -5   1       4544.59       4258.27       229.05 o
   2   5  -1       4544.58       4488.21       245.45 o
  -2  -5  -1       4544.58       4374.09       195.52 o
   2  -5   1       4544.59       4226.75       241.15 o
  -2  -5  -1       4544.58       4183.19       189.59 o
  -2   5   1       4544.58       4749.99       246.54 o
   2   5   1       6803.57       6416.90       357.69 o
  -2   5  -1       6803.58       6561.93       266.95 o
   2  -5  -1       6803.58       7493.53       318.01 o
  -2  -5   1       6803.57       7134.57       363.80 o
  -2  -5   1       6803.57       6911.81       349.17 o
   2  -5  -1       6803.58       6658.60       340.76 o
  -2   5  -1       6803.58       6438.99       341.14 o
   2   5   1       6803.57       6014.40       289.64 o
  -2   5  -1       6803.58       6358.71       331.28 o
   2   5   1       6803.57       6828.61       322.68 o
  -2   5  -1       6803.58       6719.27       268.18 o
  -2  -5   1       4544.58       4026.40       194.20 o
  -2  -5   1       4544.58       4378.24       256.87 o
   2  -5  -1       4544.58       4215.31       237.13 o
   2   5   1       4544.58       4437.90       243.19 o
   2  -5  -1       4544.58       4472.64       184.80 o
   2  -5  -1       4544.58       4247.22       180.72 o
  -2  -5   1       4544.58       4177.01       232.13 o
  -2   5  -1       4544.59       4756.84       254.91 o
  -2   5  -1       4544.59       4676.70       230.96 o
   2  -5  -1       4544.58       4111.48       225.64 o
   2   5   1       4544.58       4388.67       253.85 o
  -3   5   1         10.14          5.78        22.07 o
   3   5  -1         10.14          7.32        10.96 o
  -3  -5  -1         10.14          0.81        20.22 o
   3   5  -1         10.14         26.29        14.75 o
   3  -5   1         10.14         34.10        22.87 o
   3   5  -1         10.14          8.97        20.56 o
   3  -5   1         10.14         26.84        15.04 o
   3   5  -1         10.14         28.36        23.10 o
  -3  -5  -1         10.14          0.51        21.32 o
   3  -5   1         10.14          9.60        15.23 o
  -3  -5  -1         10.14         27.11        18.02 o
   3   5  -1         15.17         84.63        32.16 o
   3   5  -1         15.17          3.56        25.02 o
  -3  -5  -1         15.17         72.87        20.73 o
  -3  -5  -1         15.17        -12.53        23.49 o
  -3  -5  -1         15.17         56.38        35.79 o
   3   5  -1         15.17         29.85        21.99 o
  -3   5   1         15.17          4.17        13.32 o
  -3   5   1         15.17         69.47        33.04 o
   3  -5   1         15.17         19.44        23.43 o
  -3   5   1         15.17         -5.93        15.63 o
  -3  -5  -1         15.17         25.28        17.37 o
   3  -5   1         15.17         44.57        22.94 o
   3  -5  -1         15.17          5.80        16.49 o
   3   5   1         15.17         20.41        29.50 o
  -3   5  -1         15.17         16.22        21.67 o
   3   5   1         15.17         13.43        20.50 o
  -3   5  -1         15.17         45.10        17.51 o
  -3   5  -1         15.17         -0.23        19.37 o
  -3   5  -1         15.17         14.50        14.76 o
  -3  -5   1         15.17         37.44        13.58 o
   3   5   1         15.17         20.75        20.14 o
  -3  -5   1         15.17         23.79        30.97 o
   3  -5  -1         15.17         21.70        23.89 o
  -3  -5   1         15.17         37.91        14.20 o
  -3  -5   1         15.17         34.28        26.33 o
  -3   5  -1         10.14          7.94        19.62 o
   3   5   1         10.14         21.31        24.69 o
  -3  -5   1         10.14          2.25        15.37 o
   3   5   1         10.14        -14.88        16.39 o
  -3  -5   1         10.14         -0.38        19.73 o
   3  -5  -1         10.14        -10.71        14.49 o
  -3  -5   1         10.14         46.35        27.42 o
  -3   5  -1         10.14         44.81        27.50 o
   3  -5  -1         10.14         21.08        22.99 o
   3  -5  -1         10.14         19.92        12.04 o
  -4  -5  -1       3592.32       3888.72       241.08 o
   4  -5   1       3592.31       3707.72       178.36 o
   4  -5   1       3592.31       3257.73       210.54 o
  -4   5   1       3592.32       4043.79       228.62 o
  -4  -5  -1       3592.32       3792.48       187.74 o
  -4  -5  -1       3592.32       3382.76       230.34 o
   4   5  -1       3592.31       3452.53       228.79 o
   4   5  -1       3592.31       3668.45       173.49 o
   4   5  -1       3592.31       3832.82       223.16 o
   4   5  -1       5377.96       5424.94       295.65 o
  -4  -5  -1       5377.97       4869.93       310.57 o
   4   5  -1       5377.96       5415.27       321.45 o
  -4   5   1       5377.96       4911.85       237.44 o
  -4  -5  -1       5377.97       5053.70       294.74 o
   4  -5   1       5377.96       5765.46       287.51 o
  -4  -5  -1       5377.97       5662.12       248.17 o
  -4   5   1       5377.96       5017.53       288.89 o
   4   5  -1       5377.96       5204.83       259.35 o
  -4  -5   1       3592.31       3480.75       186.52 o
  -4  -5   1       3592.31       3509.80       227.38 o
   4   5   1       3592.32       3766.97       164.48 o
   4   5   1       3592.32       3816.56       241.79 o
   4  -5  -1       3592.32       3260.60       207.64 o
   4  -5  -1       3592.32       3320.39       170.70 o
  -4   5  -1       3592.31       3883.18       152.99 o
   4   5   1       3592.32       3723.58       163.16 o
  -4   5  -1       3592.31       3806.27       215.59 o
   4   5   1       3592.32       3256.67       210.98 o
  -4  -5   1       3592.31       3839.21       243.12 o
   4   5   1       5377.97       5063.67       283.11 o
  -4  -5   1       5377.96       4631.22       302.61 o
  -4   5  -1       5377.96       5188.51       288.61 o
  -4  -5   1       5377.96       5402.69       236.92 o
   4  -5  -1       5377.96       5598.55       276.71 o
   4   5   1       5377.97       5339.04       265.26 o
  -4   5  -1       5377.96       5261.74       234.43 o
   4   5   1       5377.97       5488.45       318.25 o
  -4  -5   1       5377.96       5449.42       297.76 o
  -5  -5  -1       3592.04       3819.18       244.38 o
  -5   5   1       3592.05       3607.69       229.54 o
   5   5  -1       3592.04       3582.52       237.53 o
  -5  -5  -1       3592.04       3822.53       198.38 o
   5   5  -1       3592.04       3326.61       178.26 o
   5  -5   1       3592.05       3749.05       224.21 o
   5   5  -1       3592.04       3391.81       219.85 o
   5  -5   1       3592.05       3398.90       183.04 o
  -5  -5  -1       3592.04       3218.08       238.36 o
  -5   5   1       5377.56       5514.62       307.05 o
  -5   5   1       5377.56       5575.50       258.19 o
  -5  -5  -1       5377.55       5456.70       333.40 o
   5   5  -1       5377.55       5466.08       313.62 o
   5   5  -1       5377.55       5346.61       278.65 o
  -5  -5  -1       5377.55       5267.42       260.95 o
   5   5  -1       5377.55       5349.18       332.15 o
   5  -5   1       5377.56       6041.55       308.37 o
  -5  -5  -1       5377.55       5163.06       306.26 o
  -5  -5   1       5377.55       5559.22       331.79 o
   5  -5  -1       5377.56       5488.37       221.13 o
   5  -5  -1       5377.56       5764.77       226.52 o
   5   5   1       5377.55       5523.21       329.70 o
  -5   5  -1       5377.56       5163.88       299.88 o
   5   5   1       5377.55       5248.40       280.00 o
  -5  -5   1       5377.55       5146.70       253.82 o
  -5   5  -1       5377.56       5406.00       252.90 o
  -5  -5   1       5377.55       5290.63       307.74 o
   5   5   1       5377.55       5175.23       302.70 o
   5  -5  -1       5377.56       5857.15       297.75 o
  -5  -5   1       3592.04       3454.08       194.30 o
  -5  -5   1       3592.04       3498.99       237.96 o
  -5   5  -1       3592.05       4153.35       231.14 o
  -5  -5   1       3592.04       3454.49       240.07 o
   5   5   1       3592.04       3777.54       176.62 o
   5   5   1       3592.04       3709.22       224.67 o
  -5   5  -1       3592.05       3465.81       168.03 o
   5  -5  -1       3592.05       4072.93       228.45 o
   5  -5  -1       3592.05       3505.77       181.44 o
   5   5   1       3592.04       3765.34       246.75 o
  -6  -5  -1        423.19        420.36        58.87 o
   6   5  -1        423.19        492.31        70.89 o
  -6   5   1        423.19        467.27        76.85 o
   6   5  -1        423.19        391.42        71.86 o
  -6   5   1        423.19        375.15        57.43 o
   6  -5   1        423.19        452.88        70.16 o
  -6  -5  -1        423.19        359.88        83.50 o
   6   5  -1        423.19        394.76        93.31 o
   6  -5   1        282.68        310.20        49.49 o
   6   5  -1        282.68        223.41        59.66 o
  -6  -5  -1        282.68        294.58        58.82 o
   6   5  -1        282.68        312.10        45.35 o
  -6   5   1        282.68        263.73        63.91 o
  -6  -5  -1        282.68        328.25        78.10 o
   6  -5   1        282.68        316.99        69.90 o
   6   5  -1        282.68        297.53        77.02 o
  -6   5   1        282.68        215.92        31.76 o
  -6  -5  -1        282.68        322.40        80.06 o
   6   5   1        282.68        290.57        75.68 o
  -6  -5   1        282.68        201.25        61.41 o
   6   5   1        282.68        327.50        43.66 o
  -6  -5   1        282.68        256.67        54.59 o
   6  -5  -1        282.68        231.49        48.23 o
  -6   5  -1        282.68        268.71        65.36 o
   6   5   1        282.68        309.58        70.05 o
   6  -5  -1        282.68        224.40        57.38 o
  -6   5  -1        282.68        343.23        44.45 o
  -6  -5   1        282.68        304.30        78.98 o
   6  -5  -1        423.19        425.33        44.20 o
   6  -5  -1        423.19        511.75        70.32 o
   6   5   1        423.19        448.00        70.55 o
  -6   5  -1        423.19        394.95        56.52 o
  -6  -5   1        423.19        415.12        93.71 o
  -6  -5   1        423.19        334.93        53.92 o
  -6   5  -1        423.19        425.10        85.59 o
   6   5   1        423.19        450.21        80.79 o
   6   5   1        423.19        464.72        74.21 o
  -6  -5   1        423.19        474.37        78.28 o
  -7   5   1       3452.80       3563.37       179.05 o
   7   5  -1       3452.79       3463.08       192.77 o
   7   5  -1       3452.79       3359.72       229.26 o
  -7  -5  -1       3452.80       3476.13       268.49 o
  -7  -5  -1       3452.80       3449.82       208.58 o
   7  -5   1       3452.80       3484.49       232.05 o
  -7  -5  -1       3452.80       3929.93       256.96 o
  -7   5   1       3452.80       3318.43       239.35 o
   7  -5   1       3452.80       3282.18       196.84 o
   7   5  -1       5169.08       5033.34       322.93 o
  -7   5   1       5169.10       4813.89       305.43 o
  -7   5   1       5169.10       4975.12       266.09 o
  -7  -5  -1       5169.09       5103.93       316.29 o
   7  -5   1       5169.10       5178.15       224.91 o
  -7  -5  -1       5169.09       5450.89       277.78 o
   7   5  -1       5169.08       5114.31       291.32 o
   7   5  -1       5169.08       4652.48       319.83 o
   7  -5   1       5169.10       5388.15       313.29 o
  -7  -5   1       3452.79       3527.14       211.82 o
  -7  -5   1       3452.79       3464.04       262.75 o
   7   5   1       3452.80       3640.99       190.11 o
  -7  -5   1       3452.79       3314.28       244.63 o
  -7   5  -1       3452.80       3588.88       239.73 o
   7   5   1       3452.80       3761.39       257.72 o
   7   5   1       3452.80       3306.77       227.20 o
  -7   5  -1       3452.80       3310.08       186.85 o
   7  -5  -1       3452.80       3307.32       196.61 o
   7  -5  -1       3452.80       3713.27       235.59 o
   7  -5  -1       5169.10       5451.09       308.38 o
  -7  -5   1       5169.08       5220.44       337.15 o
  -7   5  -1       5169.10       4902.04       263.41 o
   7   5   1       5169.09       5269.31       322.21 o
   7  -5  -1       5169.10       4841.97       241.54 o
  -7  -5   1       5169.08       5180.52       269.71 o
  -7   5  -1       5169.10       5099.76       309.08 o
   7   5   1       5169.09       5363.86       328.77 o
  -7  -5   1       5169.08       5195.17       314.85 o
   7   5   1       5169.09       5475.27       299.11 o
   8  -5   1       3247.61       3018.18       165.86 o
   8   5  -1       3247.60       3367.26       253.58 o
  -8  -5  -1       3247.60       3290.76       210.59 o
  -8  -5  -1       3247.60       3699.71       257.21 o
  -8   5   1       3247.61       3082.65       235.92 o
  -8   5   1       3247.61       3206.01       207.59 o
   8   5  -1       3247.60       3300.40       227.77 o
   8  -5   1       3247.61       3245.11       236.12 o
   8   5  -1       3247.60       3648.43       263.70 o
   8   5  -1       2169.30       2103.77       178.48 o
  -8  -5  -1       2169.30       2271.81       193.41 o
  -8  -5  -1       2169.30       2199.29       164.89 o
   8   5  -1       2169.30       2498.54       155.50 o
  -8   5   1       2169.30       2104.03       136.50 o
   8  -5   1       2169.31       2203.97       181.28 o
  -8  -5  -1       2169.30       2128.29       212.45 o
  -8   5   1       2169.30       2225.17       191.91 o
   8  -5   1       2169.31       2124.69       155.70 o
  -8  -5   1       2169.30       1912.74       183.35 o
  -8   5  -1       2169.31       2230.79       188.92 o
  -8  -5   1       2169.30       2386.66       218.59 o
  -8   5  -1       2169.31       2208.32       146.66 o
   8   5   1       2169.30       1916.65       171.17 o
   8  -5  -1       2169.30       2277.60       157.73 o
   8   5   1       2169.30       1953.00       183.96 o
   8   5   1       2169.30       2248.42       145.85 o
   8  -5  -1       2169.30       2418.51       186.39 o
  -8  -5   1       2169.30       2156.06       166.04 o
  -8   5  -1       3247.61       3128.41       202.96 o
   8  -5  -1       3247.61       3202.67       182.18 o
  -8  -5   1       3247.60       3484.18       260.98 o
  -8  -5   1       3247.60       3334.69       206.28 o
   8   5   1       3247.60       3525.18       252.73 o
  -8   5  -1       3247.61       3580.43       248.24 o
   8   5   1       3247.60       3049.44       221.96 o
  -8  -5   1       3247.60       3103.99       238.96 o
   8   5   1       3247.60       3257.91       249.34 o
   8  -5  -1       3247.61       3669.97       242.86 o
   9  -5   1        393.69        384.71        76.79 o
  -9  -5  -1        393.69        421.78        85.11 o
   9   5  -1        393.69        448.85        64.10 o
   9   5  -1        393.69        283.46        74.70 o
  -9  -5  -1        393.69        315.89        85.24 o
  -9   5   1        393.69        441.30        58.60 o
  -9  -5  -1        393.69        540.21       120.61 o
   9  -5   1        393.69        254.37        70.94 o
  -9   5   1        393.69        431.03       100.55 o
  -9  -5  -1        589.38        431.36       101.51 o
   9  -5   1        589.38        570.24        60.99 o
   9   5  -1        589.38        714.54       111.25 o
   9  -5   1        589.38        529.45        91.04 o
  -9   5   1        589.38        699.98       110.71 o
   9   5  -1        589.38        735.52       101.53 o
   9   5  -1        589.38        668.70       105.38 o
  -9  -5  -1        589.38        743.93        91.96 o
  -9   5   1        589.38        393.15        80.35 o
   9   5   1        393.69        328.69        79.55 o
   9   5   1        393.69        414.31        61.57 o
  -9  -5   1        393.69        439.20        98.38 o
  -9  -5   1        393.69        381.21       108.34 o
   9  -5  -1        393.69        510.47        86.91 o
   9   5   1        393.69        447.61        98.55 o
   9  -5  -1        393.69        476.76        72.60 o
  -9   5  -1        393.69        610.44        93.76 o
  -9   5  -1        393.69        344.02        58.05 o
  -9  -5   1        393.69        504.53        94.40 o
  -9  -5   1        589.38        516.79        76.15 o
  -9  -5   1        589.38        747.00       118.84 o
   9  -5  -1        589.38        627.68        69.67 o
  -9  -5   1        589.38        608.18        97.91 o
   9  -5  -1        589.38        670.47        95.97 o
  -9   5  -1        589.38        705.82       108.31 o
  -9   5  -1        589.38        461.38        77.14 o
   9   5   1        589.38        582.26        91.57 o
   9   5   1        589.38        615.75       103.85 o
 -10   5   1       1004.32        866.89        91.21 o
  10   5  -1       1004.32       1052.39       129.60 o
  10  -5   1       1004.32        820.87       102.57 o
  10  -5   1       1004.32       1081.58       135.73 o
 -10  -5  -1       1004.31        896.50       143.30 o
 -10   5   1       1004.32        971.03       128.38 o
  10   5  -1       1004.32       1046.13       105.03 o
 -10  -5  -1       1503.53       1673.28       179.86 o
  10  -5   1       1503.55       1497.10       159.68 o
  10   5  -1       1503.54       1744.86       182.43 o
 -10   5   1       1503.54       1464.27       165.83 o
  10  -5   1       1503.55       1475.57       111.16 o
 -10   5   1       1503.54       1657.44       150.02 o
 -10  -5  -1       1503.53       1489.46       142.76 o
  10   5   1       1004.31       1048.36       127.33 o
 -10   5  -1       1004.32        980.35       127.51 o
 -10   5  -1       1004.32        939.37       100.55 o
  10   5   1       1004.31       1047.41       105.04 o
  10  -5  -1       1004.32       1035.56       134.01 o
  10  -5  -1       1004.32        867.91       105.75 o
 -10  -5   1       1004.32       1260.29       164.08 o
 -10   5  -1       1503.55       1429.53       141.25 o
  10  -5  -1       1503.54       1384.39       116.34 o
 -10  -5   1       1503.54       1461.38       140.24 o
 -10   5  -1       1503.55       1645.79       172.67 o
  10  -5  -1       1503.54       1467.91       154.75 o
 -10  -5   1       1503.54       1433.24       164.18 o
  10   5   1       1503.53       1510.01       169.04 o
 -11   5   1       1602.45       1659.76       135.82 o
  11   5  -1       1602.45       1760.22       175.54 o
 -11  -5  -1       1602.44       2193.17       235.64 o
  11   5  -1       1602.45       1897.72       153.72 o
  11  -5   1       1602.45       1783.34       188.40 o
 -11   5   1       1602.45       1835.12       193.47 o
  11  -5   1       1602.45       1854.45       160.14 o
 -11  -5  -1       2398.97       2538.86       205.05 o
  11  -5   1       2398.99       2437.86       225.03 o
 -11  -5  -1       2398.97       2871.61       258.84 o
  11  -5   1       2398.99       2510.17       161.03 o
 -11   5   1       2398.99       2370.39       200.69 o
 -11   5   1       2398.99       2731.54       248.20 o
  11   5  -1       2398.98       2432.45       242.55 o
  11   5   1       1602.44       1728.54       174.20 o
  11  -5  -1       1602.45       1785.67       160.98 o
  11   5   1       1602.44       1930.58       156.08 o
 -11  -5   1       1602.45       1768.94       209.88 o
  11  -5  -1       1602.45       1761.06       189.53 o
 -11   5  -1       1602.45       1482.45       173.46 o
 -11   5  -1       1602.45       1581.74       139.65 o
 -11   5  -1       2398.99       2555.87       206.35 o
 -11   5  -1       2398.99       2508.66       240.74 o
  11  -5  -1       2398.99       2715.35       175.54 o
  11   5   1       2398.97       2905.59       254.53 o
 -11  -5   1       2398.98       2731.92       207.41 o
 -11  -5   1       2398.98       2719.59       237.88 o
   0   6  -1        258.87        202.38        28.80 o
   0  -6   1        258.87        268.64        42.75 o
   0   6  -1        258.87        201.97        56.99 o
   0   6  -1        258.87        181.34        45.85 o
   0   6   1        258.87        214.45        35.77 o
   0  -6  -1        258.87        265.52        65.15 o
   0  -6   1        258.87        427.39        66.19 o
   0   6  -1        258.87        219.26        27.88 o
   0   6   1        258.87        243.74        66.34 o
   0  -6   1        258.87        270.08        65.49 o
   0  -6   1        172.92        168.65        49.10 o
   0  -6   1        172.92        142.01        27.85 o
   0  -6  -1        172.92        196.13        50.22 o
   0  -6  -1        172.92        164.98        24.36 o
   0  -6  -1        172.92        223.21        48.68 o
   0   6   1        172.92        119.27        40.57 o
   0   6   1        172.92        201.49        47.25 o
   0  -6  -1        172.92        109.00        20.15 o
   0   6  -1        172.92        150.23        50.04 o
   0   6   1        172.92        199.01        48.85 o
  -1   6   1        501.69        392.55        68.81 o
  -1  -6  -1        501.69        478.95        62.73 o
  -1   6   1        501.69        511.31        66.68 o
  -1  -6  -1        501.69        516.80        72.00 o
   1   6  -1        501.69        591.99        77.88 o
   1  -6   1        501.69        435.02        63.42 o
   1  -6   1        501.69        511.63        46.87 o
  -1  -6  -1        501.69        489.66        39.99 o
   1   6  -1        751.07        765.01        95.87 o
   1   6  -1        751.07        672.99        73.50 o
  -1   6   1        751.07        670.01        57.98 o
   1   6  -1        751.07        653.45        55.41 o
   1  -6   1        751.06        731.19        88.07 o
  -1  -6  -1        751.06        797.48        98.08 o
  -1   6   1        751.07        700.80        85.96 o
   1  -6   1        751.06        778.40        71.16 o
  -1   6  -1        501.69        493.39        78.81 o
   1   6   1        501.69        596.59        76.50 o
  -1  -6   1        501.69        499.46        74.13 o
   1  -6  -1        501.69        473.91        64.94 o
  -1  -6   1        501.69        463.80        45.54 o
   1  -6  -1        501.69        492.28        39.37 o
   1   6   1        501.69        554.62        72.71 o
   1  -6  -1        501.69        501.64        37.88 o
   1   6   1        751.06        765.77        65.30 o
  -1  -6   1        751.07        688.66        91.24 o
  -1  -6   1        751.07        720.89        93.26 o
  -1   6  -1        751.06        698.65        48.99 o
  -1   6  -1        751.06        683.52        84.74 o
  -1   6  -1        751.06        747.80        75.50 o
  -1   6  -1        751.06        684.56        48.79 o
   1  -6  -1        751.07        791.68        94.32 o
   1   6   1        751.06        684.17        90.94 o
   2  -6   1        105.00         57.40        29.39 o
   2   6  -1        105.00         97.14        37.90 o
   2  -6   1        105.00        103.20        42.76 o
   2  -6   1        105.00        110.31        28.18 o
  -2  -6  -1        105.00        104.29        25.00 o
  -2   6   1        105.00        112.56        40.78 o
  -2  -6  -1        105.00         71.47        35.61 o
  -2  -6  -1        105.00         48.72        31.63 o
  -2   6   1        105.00         50.59        31.98 o
   2   6  -1        157.19        191.41        38.57 o
  -2   6   1        157.20        127.00        46.98 o
  -2   6   1        157.20        142.21        33.22 o
   2  -6   1        157.19        280.51        62.04 o
   2  -6   1        157.19        153.17        38.72 o
   2   6  -1        157.19         79.43        49.04 o
  -2   6   1        157.20         90.99        48.87 o
   2   6  -1        157.19        148.69        41.52 o
  -2  -6  -1        157.19        142.24        52.41 o
   2   6   1        157.19        118.01        51.67 o
  -2   6  -1        157.19        165.15        44.44 o
   2  -6  -1        157.20        281.34        66.34 o
  -2   6  -1        157.19        131.24        48.80 o
  -2   6  -1        157.19        131.79        26.12 o
  -2  -6   1        157.19        149.39        52.20 o
   2   6   1        157.19        173.78        39.97 o
  -2  -6   1        157.19        131.80        53.63 o
   2  -6  -1        105.00         69.22        32.54 o
  -2  -6   1        105.00         74.17        23.87 o
   2  -6  -1        105.00         80.66        20.12 o
  -2  -6   1        105.00         77.47        39.94 o
   2  -6  -1        105.00        103.03        33.73 o
  -2   6  -1        105.00         83.50        43.06 o
   2   6   1        105.00         99.04        44.34 o
   2   6   1        105.00        100.96        39.95 o
  -3   6   1        391.44        404.08        84.14 o
  -3  -6  -1        391.44        384.75        32.30 o
   3   6  -1        391.44        355.78        54.91 o
   3  -6   1        391.44        318.63        51.51 o
  -3  -6  -1        391.44        368.48        31.09 o
  -3  -6  -1        391.44        475.72        76.43 o
   3   6  -1        391.44        357.85        89.48 o
  -3   6   1        391.44        311.68        52.79 o
   3  -6   1        391.44        423.68        68.98 o
   3   6  -1        391.44        415.34        55.60 o
  -3   6   1        391.44        433.27        48.68 o
  -3   6   1        261.47        237.31        55.22 o
  -3  -6  -1        261.47        299.55        41.38 o
   3  -6   1        261.47        232.97        42.45 o
   3  -6   1        261.47        247.83        38.22 o
   3  -6   1        261.47        239.59        60.83 o
  -3  -6  -1        261.47        233.09        59.26 o
   3   6  -1        261.47        319.56        72.74 o
  -3  -6  -1        261.47        255.34        68.91 o
  -3   6   1        261.47        213.48        57.57 o
   3   6   1        391.44        326.25        51.71 o
   3   6   1        391.44        374.08        55.79 o
  -3  -6   1        391.44        303.20        80.89 o
  -3   6  -1        391.44        522.67        80.99 o
  -3   6  -1        391.44        368.80        41.70 o
   3  -6  -1        391.44        330.94        72.24 o
  -3  -6   1        391.44        435.94        73.40 o
  -3   6  -1        391.44        364.63        57.97 o
   3   6   1        391.44        340.32        81.01 o
  -3  -6   1        261.47        315.33        74.55 o
  -3   6  -1        261.47        205.41        58.35 o
   3   6   1        261.47        208.59        63.42 o
   3   6   1        261.47        273.74        63.29 o
   3  -6  -1        261.47        225.94        60.91 o
   3  -6  -1        261.47        303.80        35.99 o
  -3  -6   1        261.47        264.75        39.57 o
   4  -6   1         16.19         -0.27        15.83 o
  -4   6   1         16.19         -2.06        24.42 o
   4  -6   1         16.19         22.05        30.50 o
  -4  -6  -1         16.19         -1.90        31.27 o
   4   6  -1         16.19        -13.29        17.27 o
  -4  -6  -1         16.19         -9.20        26.76 o
   4   6  -1         16.19         19.37        13.72 o
  -4  -6  -1         16.19         26.88        21.83 o
  -4  -6  -1         24.24        -20.57        23.44 o
   4  -6   1         24.24        -13.54        18.48 o
   4   6  -1         24.24         16.13        31.47 o
   4   6  -1         24.24         77.57        32.75 o
  -4   6   1         24.24         18.76        22.57 o
  -4  -6  -1         24.24         26.47        19.76 o
  -4   6   1         24.24         -4.61        30.04 o
   4   6  -1         24.24         26.51        26.05 o
  -4  -6   1         16.19          9.94        23.00 o
   4  -6  -1         16.19         22.31        31.25 o
  -4  -6   1         16.19         38.87        24.89 o
   4   6   1         16.19         44.59        30.93 o
   4   6   1         16.19         50.19        38.94 o
   4  -6  -1         16.19          4.64        18.14 o
  -4  -6   1         16.19         -9.00        24.47 o
   4   6   1         24.24        -13.31        27.79 o
  -4   6  -1         24.24         11.09        20.13 o
  -4  -6   1         24.24         28.26        15.02 o
  -4  -6   1         24.24         18.16        33.15 o
  -4  -6   1         24.24         -1.70        36.74 o
   4   6   1         24.24         -4.65        22.34 o
   4   6   1         24.24         31.90        25.66 o
  -4   6  -1         24.24         37.17        37.26 o
   5   6  -1        326.08        256.12        35.44 o
  -5  -6  -1        326.08        377.69        54.60 o
   5  -6   1        326.08        236.32        64.47 o
   5   6  -1        326.08        231.44        61.16 o
  -5  -6  -1        326.08        276.08        73.74 o
  -5   6   1        326.08        350.22        60.97 o
  -5  -6  -1        326.08        222.89        62.93 o
   5  -6   1        326.08        287.20        46.37 o
  -5  -6  -1        488.16        497.41        56.48 o
   5   6  -1        488.17        456.48        75.55 o
  -5   6   1        488.17        444.80        57.61 o
  -5  -6  -1        488.16        518.22        87.39 o
   5   6  -1        488.17        466.33        67.80 o
  -5   6   1        488.17        557.41        87.58 o
   5   6  -1        488.17        560.50        93.11 o
   5  -6   1        488.17        579.90        72.86 o
  -5   6  -1        488.17        495.36        81.47 o
  -5  -6   1        488.17        434.09        48.22 o
  -5  -6   1        488.17        492.09       104.15 o
  -5  -6   1        488.17        547.67        87.23 o
   5   6   1        488.16        433.62        68.80 o
   5   6   1        488.16        446.12        70.83 o
  -5   6  -1        488.17        528.06        59.09 o
   5   6   1        488.16        389.79        92.52 o
   5   6   1        326.08        301.06        29.31 o
   5   6   1        326.08        329.28        70.12 o
  -5  -6   1        326.08        238.43        50.46 o
   5  -6  -1        326.08        360.00        47.44 o
   5   6   1        326.08        228.42        69.90 o
  -5  -6   1        326.08        259.07        67.70 o
   5  -6  -1        326.08        255.79        63.73 o
  -5  -6   1        326.08        233.89        67.51 o
  -6   6   1        251.29        228.03        69.50 o
  -6  -6  -1        251.29        271.48        53.14 o
   6   6  -1        251.29        144.06        63.31 o
  -6  -6  -1        251.29        158.25        55.08 o
   6   6  -1        251.29        280.09        65.31 o
   6   6  -1        251.29        202.06        64.63 o
  -6   6   1        251.29        194.41        50.07 o
   6  -6   1        251.29        354.00        61.43 o
   6   6  -1        167.85        147.77        53.93 o
  -6  -6  -1        167.86        181.88        63.61 o
   6  -6   1        167.86        153.19        54.78 o
  -6  -6  -1        167.86        111.50        49.40 o
  -6  -6  -1        167.86        227.81        53.42 o
   6   6  -1        167.85        125.28        34.46 o
   6  -6   1        167.86        165.64        41.68 o
  -6   6   1        167.85        182.47        58.26 o
   6   6   1        251.29        471.10        75.73 o
   6   6   1        251.29        263.80        63.06 o
  -6  -6   1        251.29        150.49        69.39 o
   6   6   1        251.29        177.92        73.67 o
  -6  -6   1        251.29        119.29        52.75 o
  -6  -6   1        251.29        220.06        46.98 o
  -6   6  -1        251.29        227.75        50.52 o
  -6   6  -1        251.29        315.14        78.81 o
  -6  -6   1        167.85        256.70        70.86 o
  -6  -6   1        167.85        231.07        72.38 o
  -6   6  -1        167.86        157.94        18.79 o
   6  -6  -1        167.85        150.60        53.15 o
   6   6   1        167.86        184.88        56.75 o
   6   6   1        167.86        164.55        32.50 o
   6  -6  -1        167.85        178.46        43.35 o
   6   6   1        167.86         88.00        57.08 o
  -6  -6   1        167.85        237.44        55.31 o
   7  -6   1        532.02        418.12        63.04 o
  -7  -6  -1        532.03        480.14       109.24 o
  -7   6   1        532.03        392.39        73.74 o
   7   6  -1        532.03        488.15        59.52 o
   7   6  -1        532.03        389.95        85.32 o
  -7  -6  -1        532.03        414.10        67.47 o
  -7  -6  -1        532.03        374.44        90.39 o
   7  -6   1        532.02        644.78        91.64 o
  -7   6   1        796.48        721.50        87.79 o
  -7   6   1        796.48        587.36       101.45 o
   7   6  -1        796.48        844.01       120.04 o
   7  -6   1        796.48        770.98        96.06 o
   7   6  -1        796.48        989.31       118.10 o
   7   6  -1        796.48        835.92       102.62 o
  -7  -6  -1        796.48        849.19        87.72 o
  -7  -6  -1        796.48        600.01       104.96 o
   7   6   1        532.03        515.41        84.08 o
   7   6   1        532.03        551.77        96.07 o
   7  -6  -1        532.03        403.76        86.14 o
  -7  -6   1        532.03        588.45        95.48 o
   7  -6  -1        532.03        457.89        66.95 o
  -7   6  -1        532.02        468.69        44.61 o
   7   6   1        532.03        505.53        56.77 o
  -7  -6   1        532.03        562.93        96.48 o
  -7  -6   1        532.03        485.21        73.29 o
   7   6   1        796.48        894.78       111.55 o
  -7  -6   1        796.48        761.17        78.64 o
  -7  -6   1        796.48        802.10       113.73 o
   7   6   1        796.48        771.18       114.82 o
   7   6   1        796.48        565.14        87.40 o
  -7   6  -1        796.48        604.79       102.29 o
  -7  -6   1        796.48        843.86       126.66 o
  -7   6  -1        796.48        884.21        90.66 o
   8   6  -1          2.05         -7.86        20.69 o
   8   6  -1          2.05         39.91        30.87 o
  -8  -6  -1          2.05         47.94        37.83 o
  -8  -6  -1          2.05         11.45        44.64 o
  -8   6   1          2.05          6.91        14.82 o
  -8   6   1          2.05        -15.70        28.45 o
   8  -6   1          2.05         15.02        25.46 o
   8  -6   1          2.05         33.71        35.95 o
  -8  -6  -1          2.05         38.43        34.06 o
   8   6  -1          3.07         -5.75        43.78 o
   8   6  -1          3.07          8.39        45.71 o
   8   6  -1          3.07        -11.05        30.74 o
  -8   6   1          3.07         -1.86        27.05 o
  -8   6   1          3.07        -31.01        31.01 o
  -8  -6  -1          3.07         21.07        34.94 o
  -8  -6  -1          3.07        -18.99        21.63 o
  -8   6  -1          2.05        -10.83        17.32 o
   8   6   1          2.05        -20.56        20.56 o
   8  -6  -1          2.05        -19.24        19.24 o
  -8  -6   1          2.05         -4.29        40.04 o
  -8  -6   1          2.05        -16.04        37.20 o
   8  -6  -1          2.05         -4.99        35.49 o
   8   6   1          2.05          4.80        44.68 o
   8   6   1          2.05         13.21        31.63 o
  -8  -6   1          2.05         -4.37        35.01 o
  -8  -6   1          3.07          1.81        40.03 o
  -8   6  -1          3.07        -23.90        24.75 o
   8   6   1          3.07         26.36        33.98 o
   8   6   1          3.07         11.36        36.02 o
  -8  -6   1          3.07         16.69        54.95 o
  -8   6  -1          3.07        -33.99        33.99 o
   8   6   1          3.07          2.54        41.66 o
  -8  -6   1          3.07         14.79        26.95 o
   8  -6  -1          3.07         23.32        13.81 o
   9  -6   1        194.55        242.61        80.73 o
  -9  -6  -1        194.55        123.53        43.90 o
   9   6  -1        194.55        108.51        38.65 o
   9   6  -1        194.55         22.63        39.55 o
  -9  -6  -1        194.55        243.24        78.69 o
  -9   6   1        194.55        182.87        31.35 o
  -9  -6  -1        194.55         71.74        51.10 o
  -9   6   1        194.55        203.64        65.86 o
   9  -6   1        194.55        289.06        64.70 o
  -9  -6  -1        291.26        187.48        69.06 o
  -9   6   1        291.26        147.14        70.20 o
   9   6  -1        291.26        443.47       101.47 o
  -9  -6  -1        291.26        390.97        78.48 o
   9   6  -1        291.26        190.50        72.77 o
  -9   6   1        291.26        145.27        53.76 o
   9   6  -1        291.26        213.97        74.75 o
  -9  -6   1        194.55         59.34        51.20 o
   9   6   1        194.55        111.47        39.25 o
   9   6   1        194.55        256.92        74.22 o
   9  -6  -1        194.55        248.79        74.05 o
  -9   6  -1        194.55        124.81        36.52 o
  -9  -6   1        194.55        169.61        54.84 o
  -9  -6   1        194.55         13.22        37.50 o
   9  -6  -1        194.55        187.88        52.26 o
   9   6   1        291.26        311.81        81.21 o
  -9  -6   1        291.26        190.08        65.71 o
  -9   6  -1        291.26        310.92        90.01 o
   9   6   1        291.26        288.44        85.45 o
  -9   6  -1        291.26        237.98        63.22 o
   9   6   1        291.26        216.59        80.08 o
  -9  -6   1        291.26        400.67        63.64 o
   9  -6  -1        291.26        317.78        34.62 o
 -10  -6  -1        283.25        405.40       102.50 o
  10  -6   1        283.25        219.03        62.37 o
  10   6  -1        283.25        142.88        56.07 o
  10   6  -1        283.25        148.98        51.86 o
 -10  -6  -1        283.25        194.10        62.05 o
 -10  -6  -1        283.25        189.68        67.50 o
 -10   6   1        283.25        183.64        37.51 o
  10  -6   1        283.25        323.98        95.21 o
  10   6  -1        424.04        430.86        97.94 o
 -10  -6  -1        424.04        511.49        83.68 o
 -10   6   1        424.04        584.61       133.02 o
 -10  -6  -1        424.04        347.76        96.98 o
 -10   6   1        424.04        402.48        83.53 o
  10   6   1        283.25        257.28        70.73 o
  10  -6  -1        283.25        246.15        68.30 o
 -10   6  -1        283.25        318.84        49.48 o
  10  -6  -1        283.25        277.10        94.25 o
  10   6   1        283.25        272.89        55.99 o
 -10  -6   1        283.25        337.28        84.59 o
 -10  -6   1        424.04        416.21        83.78 o
 -10  -6   1        424.04        334.50        86.70 o
 -10   6  -1        424.04        417.89        85.81 o
 -10   6  -1        424.04        387.91       113.70 o
  10   6   1        424.04        404.80        95.52 o
  10  -6  -1        424.04        322.66        40.39 o
 -11   6   1        128.58         53.31        22.14 o
  11  -6   1        128.58         99.11        37.31 o
 -11  -6  -1        128.58         68.35        58.91 o
 -11   6   1        192.50        241.86        60.77 o
  11   6  -1        192.50        220.32        76.90 o
 -11   6  -1        192.50        164.35        47.87 o
  11   6   1        192.49        205.38        63.76 o
  11  -6  -1        192.50        183.10        31.37 o
  11  -6  -1        128.58        165.15        53.19 o
   1  -7   1      12114.63      12066.22       581.12 o
  -1  -7  -1      12114.64      11178.63       581.65 o
  -1   7   1      12114.67      12211.81       592.70 o
   1   7  -1      12114.61      12393.06       486.00 o
   1   7  -1      12114.61      12639.85       612.81 o
  -1   7   1      12114.67      12188.22       488.93 o
   1  -7   1       8092.21       7890.37       421.69 o
  -1  -7  -1       8092.22       8413.14       329.24 o
  -1  -7  -1       8092.22       8594.86       432.69 o
   1  -7   1       8092.21       8370.84       340.25 o
  -1   7   1       8092.23       7686.57       424.09 o
   1  -7   1       8092.21       8163.20       421.67 o
   1   7  -1       8092.20       7737.22       421.08 o
  -1   7  -1      12114.63      12105.26       590.92 o
   1   7   1      12114.64      12726.18       499.71 o
   1  -7  -1      12114.67      12169.63       586.82 o
  -1  -7   1      12114.61      11447.04       580.38 o
   1   7   1      12114.64      12238.30       607.14 o
  -1   7  -1      12114.63      12341.48       474.61 o
  -1  -7   1      12114.61      12075.05       600.29 o
   1  -7  -1       8092.23       8331.73       416.83 o
   1   7   1       8092.22       8182.82       423.15 o
  -1   7  -1       8092.21       7893.17       430.59 o
   1  -7  -1       8092.23       8166.48       419.66 o
  -1  -7   1       8092.20       8501.46       435.44 o
   1   7   1       8092.22       7999.85       420.97 o
  -1  -7   1       8092.20       8205.62       339.52 o
   1  -7  -1       8092.23       8079.57       324.91 o
  -2   7   1       6835.37       6929.56       302.43 o
  -2  -7  -1       6835.34       6867.15       389.91 o
   2   7  -1       6835.37       7304.92       408.78 o
   2  -7   1       6835.37       6836.57       374.88 o
   2   7  -1       6835.37       6895.33       306.39 o
  -2   7   1       6835.37       6649.29       389.64 o
  -2   7   1       6835.37       6613.57       369.67 o
   2   7  -1       4565.82       4760.28       285.53 o
  -2  -7  -1       4565.80       4569.34       287.16 o
   2  -7   1       4565.82       4816.19       215.81 o
  -2  -7  -1       4565.80       4731.57       208.82 o
  -2   7   1       4565.82       3956.61       274.77 o
   2  -7   1       4565.82       4866.93       290.19 o
   2  -7   1       4565.82       4554.26       267.40 o
   2   7   1       4565.80       4279.78       273.95 o
  -2  -7   1       4565.82       4765.01       218.39 o
   2  -7  -1       4565.82       4652.18       264.85 o
   2  -7  -1       4565.82       4838.46       204.47 o
   2   7   1       4565.80       4330.23       278.84 o
   2  -7  -1       4565.82       4819.99       283.85 o
  -2  -7   1       4565.82       4866.25       297.24 o
  -2   7  -1       4565.82       4262.12       284.11 o
   2   7   1       6835.34       7050.44       402.15 o
  -2   7  -1       6835.37       6921.54       288.61 o
   2   7   1       6835.34       6952.13       314.74 o
  -2  -7   1       6835.37       7024.49       398.69 o
  -2   7  -1       6835.37       7190.72       393.18 o
   2  -7  -1       6835.37       6671.40       377.07 o
  -2  -7   1       6835.37       6933.06       387.42 o
  -2   7  -1       6835.37       6773.87       370.25 o
  -3   7   1         89.23        198.83        60.99 o
  -3  -7  -1         89.23         75.10        25.75 o
   3  -7   1         89.23         68.25        40.35 o
   3  -7   1         89.23         69.42        26.22 o
  -3  -7  -1         89.23         71.65        38.73 o
   3   7  -1         89.23        141.69        51.58 o
   3   7  -1        133.58        203.12        65.43 o
   3  -7   1        133.58        150.60        52.25 o
  -3   7   1        133.58        217.86        69.27 o
  -3   7   1        133.58        111.79        32.85 o
   3   7  -1        133.58        147.99        40.79 o
  -3  -7  -1        133.58         99.58        47.82 o
  -3   7  -1        133.58        150.51        63.65 o
   3   7   1        133.58        152.08        55.80 o
  -3   7  -1        133.58        157.97        33.14 o
  -3  -7   1        133.58        188.90        64.24 o
   3  -7  -1        133.58        140.18        52.07 o
   3   7   1        133.58        175.42        45.65 o
  -3  -7   1        133.58        177.57        59.46 o
   3   7   1         89.23        103.55        44.36 o
  -3  -7   1         89.23         85.56        29.58 o
  -3   7  -1         89.23         96.77        45.50 o
   3   7   1         89.23         60.65        37.61 o
   3  -7  -1         89.23        107.22        50.58 o
  -3  -7   1         89.23         91.86        41.35 o
   3  -7  -1         89.23        130.88        28.58 o
  -4  -7  -1       6561.83       6594.72       383.25 o
  -4   7   1       6561.83       6464.29       298.27 o
   4   7  -1       6561.83       6569.70       401.21 o
   4   7  -1       6561.83       6137.12       314.02 o
  -4   7   1       6561.83       6598.51       382.76 o
   4   7  -1       4383.11       4063.89       270.22 o
  -4  -7  -1       4383.11       4646.93       294.96 o
   4  -7   1       4383.12       4530.45       279.53 o
   4  -7   1       4383.12       4392.90       213.87 o
  -4  -7  -1       4383.11       4354.18       216.57 o
   4   7   1       4383.11       4414.75       274.29 o
  -4  -7   1       4383.11       4452.36       293.99 o
   4  -7  -1       4383.10       4355.51       272.16 o
   4   7   1       4383.11       4150.55       283.65 o
   4  -7  -1       4383.10       4381.71       205.60 o
  -4  -7   1       4383.11       4094.92       218.35 o
   4   7   1       6561.83       6779.97       402.30 o
  -4   7  -1       6561.85       6772.77       381.98 o
  -4  -7   1       6561.83       7232.95       409.50 o
  -4   7  -1       6561.85       6400.57       288.76 o
   4   7   1       6561.83       6433.97       321.52 o
  -4  -7   1       6561.83       6194.74       373.00 o
  -5   7   1       5595.02       6048.78       281.96 o
   5   7  -1       5595.01       5437.90       365.65 o
  -5  -7  -1       5595.01       5533.99       251.98 o
  -5  -7  -1       5595.01       5647.75       352.90 o
   5   7  -1       5595.01       5508.80       297.10 o
  -5   7   1       5595.02       5820.72       352.26 o
   5  -7   1       3737.30       4170.53       262.64 o
  -5  -7  -1       3737.30       3877.17       205.80 o
   5   7  -1       3737.30       3616.38       251.97 o
  -5  -7  -1       3737.30       3821.60       271.75 o
   5  -7   1       3737.30       3663.16       198.08 o
  -5   7  -1       5595.02       5556.28       268.59 o
   5   7   1       5595.01       5474.99       300.08 o
   5   7   1       5595.01       6178.49       378.46 o
  -5  -7   1       5595.01       5403.67       343.23 o
  -5  -7   1       5595.01       5739.75       370.91 o
  -5   7  -1       5595.02       6076.61       352.92 o
   5   7   1       3737.30       3686.37       269.27 o
   5  -7  -1       3737.30       3716.97       193.46 o
   5   7   1       3737.30       3584.36       248.04 o
  -5  -7   1       3737.30       3744.63       208.42 o
  -5  -7   1       3737.30       3828.43       274.25 o
   5  -7  -1       3737.30       4075.54       258.02 o
  -6   7   1        263.38        276.05        56.93 o
   6   7  -1        263.38        306.71        94.95 o
  -6   7   1        263.38        301.82        87.80 o
  -6  -7  -1        263.38        251.97        46.98 o
  -6  -7  -1        263.38        152.65        65.23 o
   6   7  -1        263.38        218.41        60.18 o
  -6  -7  -1        175.93        189.57        50.94 o
   6   7  -1        175.93        112.74        51.43 o
   6   7  -1        175.93        180.47        29.03 o
   6  -7   1        175.93        245.50        72.97 o
   6  -7   1        175.93         76.66        36.19 o
  -6  -7  -1        175.93        244.20        78.56 o
   6   7   1        175.93        204.56        66.96 o
  -6  -7   1        175.93        162.52        63.77 o
   6  -7  -1        175.93        227.55        69.33 o
   6  -7  -1        175.93        158.24        43.31 o
   6   7   1        175.93        148.01        66.54 o
  -6  -7   1        175.93        162.86        45.45 o
  -6  -7   1        263.38        258.09        76.65 o
  -6   7  -1        263.38        292.80        56.18 o
  -6   7  -1        263.38        261.41        82.92 o
  -6  -7   1        263.38        182.33        35.22 o
   6   7   1        263.38        347.01        76.02 o
   6   7   1        263.38        128.70        62.06 o
  -6  -7   1        263.38        251.41        90.31 o
  -7  -7  -1       3113.46       2881.41       241.92 o
   7  -7   1       3113.46       3263.17       233.05 o
   7  -7   1       3113.46       2983.53       186.42 o
   7   7  -1       3113.45       3001.04       159.51 o
  -7  -7  -1       3113.46       2869.00       191.83 o
   7   7  -1       3113.45       2912.66       226.76 o
  -7   7   1       4661.07       4500.83       254.34 o
  -7  -7  -1       4661.08       4885.06       324.98 o
  -7  -7  -1       4661.08       4707.21       241.20 o
   7   7  -1       4661.07       4482.14       329.04 o
  -7   7   1       4661.07       4469.95       310.31 o
   7   7  -1       4661.07       4629.56       281.39 o
   7   7   1       4661.08       4796.81       286.98 o
  -7  -7   1       4661.07       4251.27       225.85 o
  -7   7  -1       4661.07       4607.30       310.91 o
   7   7   1       4661.08       4424.87       323.56 o
  -7   7  -1       4661.07       4066.85       242.30 o
  -7  -7   1       4661.07       4779.35       320.01 o
  -7  -7   1       4661.07       5186.89       348.95 o
   7  -7  -1       3113.45       2904.64       182.72 o
   7   7   1       3113.46       3104.75       146.92 o
  -7  -7   1       3113.45       3196.59       255.80 o
   7   7   1       3113.46       2855.68       223.66 o
   7   7   1       3113.46       3359.01       257.39 o
   7  -7  -1       3113.45       3555.80       237.43 o
  -7  -7   1       3113.45       3209.80       201.87 o
  -8   7   1       2093.89       1946.40       157.62 o
  -8   7   1       2093.89       2236.72       209.12 o
   8   7  -1       2093.89       2051.96       206.98 o
  -8  -7  -1       2093.88       1946.73       143.24 o
  -8  -7  -1       2093.88       2067.90       203.58 o
   8   7  -1       2093.89       2007.17       177.46 o
  -8  -7  -1       1398.65       1262.15       123.09 o
   8  -7   1       1398.66       1300.57       118.38 o
  -8  -7  -1       1398.65       1497.20       165.49 o
   8  -7   1       1398.66       1549.20       160.39 o
   8   7  -1       1398.66       1409.37       101.41 o
   8   7  -1       1398.66       1052.99       131.39 o
  -8   7  -1       2093.89       1969.62       197.92 o
  -8  -7   1       2093.89       1877.78       192.25 o
  -8   7  -1       2093.89       2125.98       160.91 o
   8   7   1       2093.88       1837.74       191.55 o
  -8  -7   1       2093.89       1762.77       132.89 o
   8   7   1       2093.88       2226.97       184.84 o
   8   7   1       1398.65       1375.92       148.57 o
   8  -7  -1       1398.65       1654.43       160.33 o
  -8  -7   1       1398.66       1444.59       131.27 o
  -8  -7   1       1398.66       1223.41       151.41 o
   8   7   1       1398.65       1314.59        91.12 o
   8  -7  -1       1398.65       1297.81       119.20 o
  -9  -7  -1        539.75        475.47        71.04 o
  -9   7   1        539.75        521.66        84.65 o
   9   7  -1        539.75        482.18        96.99 o
  -9  -7  -1        539.75        538.34       116.74 o
   9   7  -1        539.75        522.09       120.16 o
  -9   7   1        539.75        544.51       133.70 o
   9   7  -1        360.53        281.60        48.50 o
   9  -7   1        360.54        358.11        73.73 o
  -9  -7  -1        360.53        320.11        74.49 o
   9  -7   1        360.54        447.32       107.02 o
  -9  -7  -1        360.53        281.01        83.04 o
   9   7  -1        360.53        280.06        80.64 o
  -9   7  -1        539.75        421.50        84.05 o
  -9   7  -1        539.75        631.77       136.60 o
  -9  -7   1        539.75        386.50        62.97 o
  -9  -7   1        539.75        405.14       104.20 o
   9   7   1        539.75        494.25       112.15 o
   9   7   1        539.75        448.57        97.71 o
   9  -7  -1        360.53        277.57        65.84 o
   9   7   1        360.53        238.49        70.43 o
   9   7   1        360.53        403.41        50.89 o
   9  -7  -1        360.53        212.08        80.38 o
  -9  -7   1        360.53        342.61        86.43 o
  -9  -7   1        360.53        394.57        83.19 o
 -10  -7  -1        651.91        581.56       124.75 o
  10  -7   1        651.91        556.58        83.78 o
 -10  -7  -1        651.91        800.52        96.26 o
  10   7  -1        975.95       1001.43       137.23 o
 -10   7   1        975.95       1196.49       125.63 o
 -10  -7   1        651.91        569.28        84.73 o
 -10  -7   1        651.91        857.15       119.14 o
  10  -7  -1        651.91        616.18        83.67 o
  10  -7  -1        651.91        726.70       125.28 o
 -10   7  -1        975.96       1174.04       175.44 o
 -10   7  -1        975.96        941.37       111.64 o
   0   8   1       2732.31       2647.32       210.41 o
   0  -8   1       2732.32       3115.18       219.22 o
   0  -8   1       2732.32       2860.09       148.87 o
   0  -8  -1       2732.31       2673.14       136.46 o
   0  -8  -1       2732.31       2874.52       208.58 o
   0   8  -1       2732.32       2786.91       215.82 o
   0   8  -1       4090.48       4288.19       197.63 o
   0   8   1       4090.47       4181.26       207.62 o
   0   8  -1       4090.48       4426.88       289.37 o
   0   8   1       4090.47       4323.75       288.10 o
   0  -8   1       4090.48       3847.04       270.14 o
   0  -8  -1       4090.47       3817.47       272.78 o
   1  -8   1        462.02        501.06        80.85 o
  -1  -8  -1        462.02        505.71        48.54 o
   1  -8   1        462.02        407.96        91.89 o
  -1   8   1        462.02        386.91        88.95 o
  -1  -8  -1        462.02        513.60        80.96 o
   1  -8   1        462.02        460.43        52.90 o
   1   8  -1        462.02        458.67        96.85 o
  -1   8   1        691.68        716.59        67.20 o
   1   8  -1        691.68        723.74       106.47 o
  -1  -8  -1        691.68        593.62        96.35 o
   1  -8   1        691.67        513.22        89.77 o
  -1   8   1        691.68        764.61       105.47 o
   1   8  -1        691.68        599.63        61.07 o
  -1  -8   1        462.02        454.24        52.98 o
   1  -8  -1        462.02        398.25        87.74 o
   1  -8  -1        462.02        502.80        47.53 o
   1  -8  -1        462.02        590.45        82.46 o
  -1  -8   1        462.02        483.23        85.95 o
  -1   8  -1        462.02        335.69        88.76 o
   1   8   1        462.02        544.59        87.41 o
  -1  -8   1        691.68        601.53        90.86 o
  -1   8  -1        691.67        631.90        57.38 o
   1   8   1        691.68        639.42        68.24 o
   1   8   1        691.68        646.62       101.46 o
  -1   8  -1        691.67        515.11        89.68 o
   1  -8  -1        691.68        693.40       103.13 o
   2   8  -1        169.78        144.01        39.90 o
  -2   8   1        169.77        141.40        58.44 o
  -2   8   1        169.77        173.54        42.24 o
  -2   8   1        169.77        259.75        80.25 o
   2   8  -1        169.78        101.94        53.30 o
   2  -8   1        169.77        181.87        61.23 o
  -2  -8  -1        169.77        224.14        72.40 o
   2   8  -1        113.40        205.17        64.71 o
  -2   8   1        113.40         72.98        49.51 o
  -2  -8  -1        113.40        166.91        59.27 o
   2  -8   1        113.40         36.86        44.37 o
  -2  -8  -1        113.40        112.89        29.86 o
   2  -8   1        113.40         41.62        23.96 o
   2   8   1        169.77        210.24        47.28 o
   2   8   1        169.77        172.04        63.44 o
   2  -8  -1        169.77        165.30        57.92 o
  -2  -8   1        169.78         77.66        48.65 o
  -2   8  -1        169.77        311.92        90.06 o
  -2   8  -1        169.77         65.41        43.10 o
  -2   8  -1        169.77        180.72        36.60 o
  -2  -8   1        113.40        147.35        35.35 o
  -2   8  -1        113.40         92.04        53.82 o
   2  -8  -1        113.40        115.97        27.90 o
   2  -8  -1        113.40         76.29        46.75 o
   2   8   1        113.40         89.14        41.65 o
  -2  -8   1        113.40         54.76        42.87 o
  -3   8   1       4798.42       4652.96       321.38 o
   3   8  -1       4798.44       4669.47       329.09 o
   3  -8   1       4798.42       4612.26       302.62 o
  -3   8   1       4798.42       5045.59       239.02 o
   3   8  -1       4798.44       4788.70       247.95 o
  -3  -8  -1       4798.43       4427.27       312.67 o
  -3  -8  -1       3205.20       3167.02       239.13 o
   3  -8   1       3205.20       3494.18       172.84 o
  -3   8   1       3205.20       2893.00       230.77 o
   3   8  -1       3205.21       2968.68       228.08 o
  -3  -8  -1       3205.20       3232.29       167.83 o
   3  -8   1       3205.20       3173.98       235.51 o
   3  -8  -1       3205.20       3287.73       160.79 o
   3  -8  -1       3205.20       3213.86       233.26 o
   3   8   1       3205.20       2952.45       224.40 o
  -3  -8   1       3205.21       2991.71       170.81 o
  -3  -8   1       3205.21       3228.70       245.36 o
  -3   8  -1       3205.20       3246.82       245.95 o
   3  -8  -1       4798.42       4757.74       310.04 o
   3   8   1       4798.43       5193.53       258.10 o
   3   8   1       4798.43       5164.66       338.81 o
  -3   8  -1       4798.42       4529.34       222.39 o
  -3  -8   1       4798.44       4984.51       321.06 o
  -3   8  -1       4798.42       5053.51       326.03 o
  -4   8   1       1623.57       1513.76       113.97 o
  -4  -8  -1       1623.57       1836.84       180.52 o
   4   8  -1       1623.57       1635.46       178.62 o
   4   8  -1       1623.57       1632.39       129.39 o
  -4   8   1       1623.57       1648.25       174.05 o
  -4  -8  -1       1084.49       1169.39       137.66 o
   4   8  -1       1084.50       1159.70       136.11 o
  -4  -8  -1       1084.49       1009.12        86.19 o
   4  -8   1       1084.50       1023.61        86.33 o
   4  -8   1       1084.50       1228.48       137.00 o
  -4   8  -1       1623.57       1414.39       162.35 o
  -4  -8   1       1623.57       1589.86       168.17 o
   4   8   1       1623.57       1626.82       175.41 o
   4  -8  -1       1623.57       1347.15       151.17 o
  -4   8  -1       1623.57       1617.16       108.45 o
   4   8   1       1623.57       1507.81       127.71 o
  -4  -8   1       1084.50       1070.95        92.77 o
  -4  -8   1       1084.50        982.16       129.18 o
   4  -8  -1       1084.49        999.97        80.69 o
   4  -8  -1       1084.49       1188.14       132.38 o
   4   8   1       1084.49        974.86       120.07 o
  -5   8   1       1063.16       1292.89       154.66 o
   5   8  -1       1063.15        938.29       102.37 o
  -5   8   1       1063.16        932.33        90.93 o
   5   8  -1       1063.15        955.25       139.06 o
  -5  -8  -1       1063.16       1346.99       156.32 o
  -5  -8  -1        710.16        615.09        70.24 o
   5  -8   1        710.16        723.32       110.85 o
   5  -8   1        710.16        704.92        71.41 o
  -5  -8  -1        710.16        855.14       119.62 o
   5   8  -1        710.15        542.98        89.83 o
   5  -8  -1        710.16        680.17        68.45 o
   5   8   1        710.16        854.78       110.85 o
   5  -8  -1        710.16        654.81       103.67 o
  -5  -8   1        710.15        670.23       105.09 o
  -5  -8   1        710.15        744.13        79.23 o
  -5   8  -1       1063.16       1142.11       143.65 o
   5   8   1       1063.16        855.49       129.26 o
  -5   8  -1       1063.16       1112.21        92.11 o
   5   8   1       1063.16       1059.15       110.35 o
  -5  -8   1       1063.15        932.42       128.66 o
   6   8  -1       2217.49       2306.66       224.50 o
  -6   8   1       2217.49       2112.07       207.18 o
  -6   8   1       2217.49       2155.73       151.28 o
   6   8  -1       2217.49       2170.28       171.11 o
  -6  -8  -1       2217.48       2254.34       106.66 o
  -6  -8  -1       2217.48       2395.17       215.02 o
   6  -8   1       1481.22       1415.97       114.45 o
  -6  -8  -1       1481.21       1311.24       156.26 o
   6   8  -1       1481.22       1261.49       144.95 o
  -6  -8  -1       1481.21       1527.57       121.57 o
   6  -8   1       1481.22       1611.64       161.74 o
   6  -8  -1       1481.22       1495.66       111.49 o
  -6  -8   1       1481.22       1534.01       124.69 o
   6   8   1       1481.21       1391.83       148.78 o
   6  -8  -1       1481.22       1569.98       157.38 o
  -6  -8   1       1481.22       1377.42       161.55 o
  -6  -8   1       2217.49       2287.88       209.42 o
  -6   8  -1       2217.50       2011.46       199.44 o
  -6   8  -1       2217.50       2251.54       148.63 o
   6   8   1       2217.48       1948.05       166.51 o
   6   8   1       2217.48       1957.62       205.97 o
  -7   8   1       1321.81       1503.14       172.14 o
   7   8  -1       1321.81       1012.11       148.24 o
  -7  -8  -1       1321.80       1252.56        89.27 o
  -7  -8  -1       1321.80       1195.22       153.46 o
   7   8  -1       1321.81       1229.59       131.58 o
  -7   8   1       1321.81       1404.82       122.72 o
   7   8  -1        882.93        791.78       115.52 o
  -7  -8  -1        882.93        795.10        90.80 o
  -7  -8  -1        882.93        618.33       109.07 o
   7  -8   1        882.93        849.42       120.43 o
   7  -8   1        882.93        755.26        86.59 o
   7   8   1        882.93        763.19       110.35 o
  -7  -8   1        882.93        869.27        96.63 o
  -7  -8   1        882.93        859.85       122.92 o
   7  -8  -1        882.93        854.57        88.63 o
   7  -8  -1        882.93       1010.19       127.63 o
   7   8   1       1321.80       1329.34       136.31 o
  -7  -8   1       1321.81       1524.60       169.59 o
  -7   8  -1       1321.81       1238.50       157.84 o
   7   8   1       1321.80       1339.75       165.32 o
  -7   8  -1       1321.81       1206.74       109.90 o
   8   8  -1        218.19        153.49        24.15 o
   8  -8   1        218.19        284.87        64.05 o
   8   8  -1        218.19        158.08        51.78 o
  -8  -8  -1        218.19        253.13        63.36 o
   8  -8   1        218.19        219.39        86.77 o
  -8  -8  -1        218.19        265.14        80.45 o
   8   8  -1        326.65        332.81        82.90 o
  -8   8   1        326.65        345.35       110.83 o
  -8   8   1        326.65        230.41        57.36 o
  -8  -8  -1        326.65        252.69        80.82 o
   8   8  -1        326.65        338.77        93.36 o
  -8  -8  -1        326.65        285.62        47.62 o
   8   8   1        326.65        419.51       102.51 o
  -8  -8   1        326.65        400.38       100.43 o
  -8   8  -1        326.65        197.31        55.84 o
  -8  -8   1        326.65        290.56        42.02 o
  -8   8  -1        326.65        346.26       104.41 o
   8   8   1        326.65        355.91        87.84 o
  -8  -8   1        218.19        180.67        57.35 o
   8  -8  -1        218.19        240.55        82.59 o
   8  -8  -1        218.19        130.21        42.45 o
  -8  -8   1        218.19        315.80        81.59 o
   8   8   1        218.19        180.40        56.80 o
   9   8  -1       1958.85       2105.46       216.59 o
   9   8  -1       1958.85       2341.09       198.21 o
  -9  -8  -1       1958.85       1770.66       133.73 o
   9  -8   1       1308.45       1208.11       118.95 o
   9   8  -1       1308.45       1307.95        83.84 o
  -9  -8  -1       1308.45       1393.24       131.06 o
  -9  -8  -1       1308.45       1333.07       160.64 o
  -9  -8   1       1308.45       1205.20       151.67 o
   9  -8  -1       1308.45       1428.85       177.55 o
  -9  -8   1       1308.45       1354.61       132.21 o
  -9   8  -1       1958.85       2129.76       238.16 o
   9   8   1       1958.85       2267.23       221.44 o
  -9  -8   1       1958.85       2018.06       131.19 o
   9   8   1       1958.85       1989.44       186.16 o
   1  -9   1        402.02        460.89        99.88 o
  -1   9   1        402.02        516.26        59.97 o
  -1  -9  -1        402.02        409.97        97.59 o
   1   9  -1        402.02        373.93        97.07 o
  -1   9   1        402.02        297.53        83.05 o
  -1   9   1        402.02        389.27        97.53 o
   1   9  -1        402.02        485.25        58.37 o
  -1   9   1        268.54        232.13        71.34 o
  -1  -9  -1        268.54        299.61        79.72 o
   1  -9   1        268.54        286.60        76.77 o
  -1  -9  -1        268.54        233.23        38.52 o
   1  -9   1        268.54        301.53        46.63 o
   1  -9   1        268.54        294.32        82.86 o
   1   9  -1        268.54        220.82        71.41 o
  -1   9  -1        402.02        606.59        99.08 o
   1   9   1        402.02        575.84       104.03 o
  -1  -9   1        402.02        299.25        81.63 o
   1  -9  -1        402.02        345.51        88.79 o
   1   9   1        402.02        509.69        63.78 o
  -1   9  -1        402.02        520.94        56.64 o
  -1   9  -1        402.02        361.28        96.17 o
   1  -9  -1        268.54        315.69        42.90 o
  -1  -9   1        268.54        227.46        46.11 o
   1  -9  -1        268.54        226.58        75.02 o
   1   9   1        268.54        191.20        63.74 o
  -1  -9   1        268.54        436.19        97.89 o
  -1   9  -1        268.54        235.11        75.03 o
   1  -9  -1        268.54        327.53        81.48 o
  -2  -9  -1        415.08        390.11        94.26 o
   2  -9   1        415.08        314.76        84.95 o
  -2   9   1        415.08        322.91        88.90 o
   2  -9   1        415.08        410.95        52.64 o
   2   9  -1        415.08        537.11        92.67 o
  -2  -9  -1        415.08        369.60        45.70 o
  -2   9   1        621.40        681.99       118.32 o
   2   9  -1        621.40        640.66       135.11 o
  -2   9   1        621.40        673.95        69.13 o
   2  -9   1        621.40        758.22       109.42 o
  -2  -9  -1        621.41        585.12       103.98 o
   2   9  -1        621.40        714.55        73.48 o
  -2   9  -1        621.40        684.81       115.92 o
  -2  -9   1        621.40        445.22       103.04 o
   2  -9  -1        621.40        651.82       102.13 o
  -2   9  -1        621.40        694.34        65.30 o
   2   9   1        621.41        679.43        75.50 o
   2   9   1        621.41        759.22       118.69 o
   2   9   1        415.08        428.01        92.49 o
   2  -9  -1        415.08        491.69        50.59 o
  -2  -9   1        415.08        423.66        96.41 o
  -2  -9   1        415.08        368.91        52.41 o
   2  -9  -1        415.08        341.43        86.64 o
  -2   9  -1        415.08        172.17        64.57 o
  -3  -9  -1        146.36        103.69        54.94 o
   3   9  -1        146.36        163.34        44.04 o
  -3   9   1        146.36         63.27        61.68 o
   3  -9   1        146.36        109.57        55.48 o
  -3   9   1        146.36        129.37        37.24 o
   3   9  -1        146.36        107.96        52.11 o
   3   9  -1         97.76         -0.97        30.36 o
   3  -9   1         97.76         60.15        26.94 o
   3  -9   1         97.76         76.15        53.69 o
  -3   9   1         97.76         69.79        48.04 o
  -3  -9  -1         97.76         80.15        28.38 o
  -3  -9  -1         97.76          1.34        36.12 o
   3  -9  -1        146.36         89.58        53.28 o
  -3   9  -1        146.36         62.32        28.49 o
  -3  -9   1        146.36        125.10        58.19 o
   3   9   1        146.36         48.45        44.55 o
  -3   9  -1        146.36        -23.82        40.42 o
   3   9   1        146.36        119.48        39.31 o
   3   9   1         97.76         36.32        43.73 o
  -3  -9   1         97.76         29.20        20.78 o
   3  -9  -1         97.76        126.76        62.71 o
   3  -9  -1         97.76         82.50        29.15 o
  -3  -9   1         97.76         66.50        45.04 o
  -3   9  -1         97.76         62.71        47.23 o
   4   9  -1        176.79        182.52        73.25 o
  -4  -9  -1        176.79        282.04        83.42 o
  -4   9   1        176.79        166.96        43.44 o
  -4   9   1        176.79        200.35        82.73 o
   4   9  -1        176.79        252.92        59.02 o
   4  -9   1        118.09         80.11        30.37 o
   4   9  -1        118.09         89.76        46.33 o
  -4  -9  -1        118.09        131.00        35.01 o
  -4  -9  -1        118.09        201.06        69.67 o
   4  -9   1        118.09        288.60        85.82 o
  -4  -9   1        176.79        170.77        70.22 o
   4  -9  -1        176.79         82.94        50.85 o
  -4   9  -1        176.79        164.61        40.62 o
   4   9   1        176.79        326.48        92.57 o
  -4   9  -1        176.79        178.77        74.98 o
   4   9   1        176.79        211.35        56.63 o
   4   9   1        118.09         92.47        49.89 o
  -4  -9   1        118.09        242.56        76.21 o
   4  -9  -1        118.09        158.24        36.14 o
   4  -9  -1        118.09        188.78        69.35 o
  -4  -9   1        118.09        100.73        34.76 o
   5   9  -1        420.40        393.66        76.61 o
  -5   9   1        420.40        519.69       123.70 o
  -5   9   1        420.40        441.93        62.97 o
  -5  -9  -1        420.40        443.37       106.79 o
   5   9  -1        420.40        389.43       110.13 o
   5   9  -1        280.81        209.97        70.94 o
  -5  -9  -1        280.82        434.84        99.21 o
  -5  -9  -1        280.82        284.55        58.03 o
   5  -9   1        280.81        328.18        50.52 o
   5  -9   1        280.81        160.64        76.74 o
   5   9   1        420.40        467.30        75.15 o
  -5   9  -1        420.40        564.35        63.71 o
   5   9   1        420.40        296.02        92.60 o
  -5   9  -1        420.40        468.14       113.43 o
  -5  -9   1        420.40        544.97       116.76 o
  -5  -9   1        280.81        230.20        52.70 o
   5   9   1        280.82        226.48        72.98 o
  -5  -9   1        280.81        223.01        77.77 o
   5  -9  -1        280.81        251.15        78.25 o
   5  -9  -1        280.81        285.22        43.35 o
  -6   9   1          6.44         17.63        60.93 o
  -6  -9  -1          6.44        -35.39        35.39 o
  -6   9   1          6.44         73.63        33.10 o
   6   9  -1          6.44         -0.49        34.03 o
   6   9  -1          6.44         58.14        49.47 o
   6   9  -1          4.30         11.90        30.16 o
  -6  -9  -1          4.30         59.33        30.75 o
   6  -9   1          4.30         -5.44        45.24 o
  -6  -9  -1          4.30         -4.48        37.19 o
   6  -9   1          4.30        -14.96        20.55 o
  -6   9  -1          6.44        -46.80        46.80 o
  -6  -9   1          6.44        -31.18        31.18 o
   6   9   1          6.44         43.27        48.32 o
   6   9   1          6.44        -21.61        34.14 o
  -6   9  -1          6.44         21.65        25.27 o
   6  -9  -1          4.30         48.22        23.13 o
  -6  -9   1          4.30         23.40        25.28 o
   6  -9  -1          4.30        -15.51        44.81 o
   6   9   1          4.30        -21.89        27.87 o
  -6  -9   1          4.30        -21.23        36.17 o
  -7  -9  -1        145.93        127.17        40.18 o
  -7  -9  -1        145.93         77.34        45.58 o
   7   9  -1        145.93        113.43        56.82 o
   7  -9   1        145.93        181.74        94.34 o
   7  -9   1        145.93        152.26        45.46 o
  -7   9   1        218.47        351.31       122.61 o
  -7   9   1        218.47        164.06        51.50 o
  -7  -9  -1        218.47         89.18        61.38 o
   7   9  -1        218.47        239.93        66.31 o
   7   9  -1        218.47        363.90       103.84 o
   7   9   1        218.47        273.68        71.45 o
  -7   9  -1        218.47        224.67        55.13 o
  -7   9  -1        218.47        286.41       107.65 o
  -7  -9   1        218.47        180.26        69.80 o
   7   9   1        218.47        131.06        71.99 o
   7  -9  -1        145.93        191.90        86.17 o
   7   9   1        145.93        148.72        62.50 o
   7  -9  -1        145.93         73.73        34.75 o
  -7  -9   1        145.93        118.70        42.92 o
  -7  -9   1        145.93        118.65        51.34 o
   8   9   1        168.89         99.89        50.94 o
   0  10  -1       3487.90       3663.37       282.74 o
   0  10   1       3487.87       4146.72       295.56 o
   0  10  -1       3487.90       3601.97       189.61 o
   0  10   1       3487.87       3625.14       199.41 o
   0 -10  -1       3487.87       3353.41       268.52 o
   0 -10   1       3487.90       3573.67       270.43 o
   0  10  -1       2329.81       2173.95       205.52 o
   0 -10  -1       2329.79       2672.87       214.62 o
   0 -10   1       2329.81       2672.46       219.79 o
   0  10   1       2329.79       2238.56       205.39 o
   0 -10   1       2329.81       2312.61       213.11 o
   0 -10  -1       2329.79       2445.98       136.76 o
   0 -10  -1       2329.79       2714.56       221.11 o
   0 -10   1       2329.81       2648.80       149.86 o
  -1  10   1       1099.79       1056.56       135.07 o
   1 -10   1       1099.79        933.17       135.91 o
   1 -10   1       1099.79       1332.98        94.54 o
  -1 -10  -1       1099.79        985.21        79.62 o
   1  10  -1       1099.78       1213.33       143.21 o
  -1 -10  -1       1099.79       1096.05       133.27 o
  -1  10   1       1646.46       1688.11       184.19 o
   1  10  -1       1646.45       1767.70       117.81 o
  -1  10   1       1646.46       1764.51       180.39 o
  -1 -10  -1       1646.46       1440.97       168.06 o
  -1  10   1       1646.46       1739.03       121.61 o
   1 -10   1       1646.47       1662.64       173.30 o
   1  10  -1       1646.45       1765.30       185.87 o
   1 -10  -1       1646.46       1327.94       162.18 o
  -1 -10   1       1646.45       1591.58       172.84 o
   1  10   1       1646.46       1902.62       193.41 o
   1  10   1       1646.46       1856.01       126.38 o
  -1  10  -1       1646.47       1872.01       114.17 o
  -1  10  -1       1646.47       1990.32       193.00 o
  -1 -10   1       1099.78       1174.53        91.53 o
   1  10   1       1099.79       1048.95       132.40 o
  -1  10  -1       1099.79        960.08       131.42 o
   1 -10  -1       1099.79       1173.40       141.86 o
   1 -10  -1       1099.79       1091.29        80.16 o
  -1 -10   1       1099.78       1156.96       138.75 o
  -2 -10  -1        405.28        546.86        92.73 o
   2 -10   1        405.28        443.96        54.42 o
  -2 -10  -1        405.28        398.95        49.55 o
   2 -10   1        405.28        240.52        84.40 o
   2  10  -1        405.28        212.72        65.21 o
  -2  10   1        405.28        323.51        86.48 o
  -2  10   1        606.73        489.70        63.80 o
   2 -10   1        606.73        520.16       111.84 o
   2  10  -1        606.73        629.04        69.60 o
  -2  10   1        606.73        563.68       126.53 o
  -2 -10  -1        606.73        450.98       101.67 o
   2  10  -1        606.73        495.42       113.39 o
  -2 -10   1        405.28        332.03        47.61 o
   2 -10  -1        405.28        214.04        77.03 o
   2 -10  -1        405.28        456.38        49.35 o
   2  10   1        405.28        431.27        94.93 o
  -2 -10   1        405.28        436.20        97.79 o
  -2  10  -1        405.28        236.32        74.55 o
   2  10   1        606.73        656.43       115.48 o
   2 -10  -1        606.73        628.24       105.08 o
  -2 -10   1        606.73        568.69       117.23 o
  -2  10  -1        606.73        786.09       125.09 o
  -2  10  -1        606.73        695.09        66.32 o
   2  10   1        606.73        530.28        68.48 o
   3 -10   1       3294.71       3412.60       270.72 o
   3  10  -1       3294.71       3158.27       256.43 o
  -3  10   1       3294.72       3408.73       268.76 o
  -3 -10  -1       3294.71       3317.46       263.66 o
   3 -10   1       3294.71       3377.52       184.57 o
  -3 -10  -1       3294.71       3501.40       185.27 o
   3  10  -1       4932.42       5059.21       365.63 o
   3  10  -1       4932.42       4918.24       262.20 o
  -3 -10  -1       4932.43       4910.01       347.10 o
  -3  10   1       4932.44       5085.57       364.63 o
   3 -10   1       4932.42       5273.85       344.88 o
  -3  10   1       4932.44       5073.87       255.97 o
   3 -10  -1       4932.44       4552.18       333.38 o
  -3  10  -1       4932.42       4902.60       239.80 o
  -3 -10   1       4932.42       4849.19       342.75 o
   3  10   1       4932.43       5409.57       377.09 o
   3  10   1       4932.43       4839.79       266.18 o
  -3  10  -1       4932.42       5139.42       358.88 o
   3 -10  -1       3294.72       3458.78       177.48 o
  -3  10  -1       3294.71       3138.86       262.18 o
  -3 -10   1       3294.71       3603.14       278.44 o
  -3 -10   1       3294.71       3244.12       189.16 o
   3  10   1       3294.71       3256.55       256.71 o
   3 -10  -1       3294.72       3321.42       262.16 o
   4 -10   1        920.60        831.64        80.42 o
  -4 -10  -1        920.59       1033.24       138.83 o
   4 -10   1        920.60        739.70       128.76 o
   4  10  -1        920.60        792.33       115.49 o
  -4 -10  -1        920.59        763.46        79.10 o
   4  10  -1       1378.20       1580.13       131.54 o
   4  10  -1       1378.20       1709.93       194.34 o
  -4 -10  -1       1378.20       1193.45       154.39 o
  -4  10   1       1378.20       1408.48       113.84 o
  -4  10   1       1378.20       1642.61       197.24 o
   4 -10  -1        920.59       1214.33       154.10 o
   4 -10  -1        920.59        923.58        77.94 o
  -4 -10   1        920.60        767.44       125.20 o
  -4 -10   1        920.60       1024.59        92.99 o
   4  10   1        920.59        680.44       105.98 o
  -4  10  -1       1378.20       1463.54       187.99 o
  -4 -10   1       1378.20       1330.45       160.89 o
   4  10   1       1378.20       1319.40       178.96 o
   4  10   1       1378.20       1341.55       125.84 o
  -4  10  -1       1378.20       1441.06       105.62 o
   5 -10   1        231.19        264.02       100.07 o
   5  10  -1        231.19        235.63        65.40 o
   5 -10   1        231.19        208.66        44.00 o
  -5 -10  -1        231.20        202.46        48.03 o
  -5 -10  -1        231.20        184.51        69.62 o
   5  10  -1        346.11        328.85        70.15 o
  -5 -10  -1        346.12        301.53        78.00 o
   5  10  -1        346.11        444.56       119.88 o
  -5  10   1        346.12        328.47        63.65 o
  -5  10   1        346.12        233.33       110.08 o
   5  10   1        346.12        318.62        67.32 o
  -5  10  -1        346.12        348.81        52.83 o
   5  10   1        346.12        439.71       130.12 o
  -5 -10   1        346.11        254.46        75.77 o
  -5  10  -1        346.12        371.68       123.90 o
  -5 -10   1        231.19        115.39        39.66 o
   5 -10  -1        231.20        174.59        41.52 o
  -5 -10   1        231.19        174.68        80.97 o
   5  10   1        231.20        249.10        74.95 o
   5 -10  -1        231.20        297.80        95.03 o
  -6  10   1       2746.27       2742.24       283.26 o
   6  10   1       1834.42       1758.19       181.07 o
   6 -10  -1       1834.43       1854.24       204.45 o
  -6 -10   1       2746.28       2675.16       250.07 o
  -6  10  -1       2746.27       2921.87       281.71 o
   1 -11   1        828.14        982.60       155.38 o
   1  11  -1        828.14        829.81       114.45 o
   1 -11   1        828.14        777.36        76.99 o
  -1 -11  -1        828.15        758.62        70.37 o
  -1  11   1        828.14        707.98       111.96 o
  -1 -11  -1        828.15       1175.68       142.27 o
  -1  11   1       1239.79       1258.93       179.05 o
   1  11  -1       1239.78       1600.61       183.23 o
  -1  11   1       1239.79       1211.69       102.87 o
   1  11  -1       1239.78       1472.40       108.24 o
   1 -11   1       1239.79       1179.72       144.75 o
  -1 -11  -1       1239.80       1263.92       152.26 o
   1  11   1       1239.80       1299.84       108.46 o
   1 -11  -1       1239.79       1268.18       155.49 o
  -1  11  -1       1239.79       1472.33       184.87 o
  -1 -11   1       1239.78       1018.57       136.87 o
   1  11   1       1239.80       1199.19       163.38 o
  -1  11  -1       1239.79       1256.96        94.89 o
  -1 -11   1        828.14        781.33        78.02 o
   1 -11  -1        828.14       1033.60       152.44 o
   1 -11  -1        828.14        911.67        74.27 o
  -1  11  -1        828.14        609.15       105.46 o
  -1 -11   1        828.14        979.48       130.30 o
   1  11   1        828.15        713.76       107.39 o
   2 -11   1        484.89        639.45       141.70 o
  -2 -11  -1        484.88        347.60        98.05 o
  -2 -11  -1        484.88        448.44        56.81 o
   2 -11   1        484.89        616.35        65.30 o
  -2  11   1        484.88        567.85       117.67 o
   2  11  -1        484.88        447.75       101.67 o
  -2  11   1        725.90        863.72        82.68 o
   2 -11   1        725.91        580.87       100.41 o
   2  11  -1        725.91        684.74        76.70 o
   2  11  -1        725.91        677.57       150.08 o
  -2  11   1        725.90        809.18       170.24 o
  -2 -11  -1        725.90        692.89       106.49 o
   2  11   1        484.88        371.61        85.31 o
  -2 -11   1        484.88        493.02       115.60 o
  -2  11  -1        484.89        480.98       107.67 o
  -2 -11   1        484.88        466.98        61.55 o
   2 -11  -1        484.88        350.67       118.43 o
   2 -11  -1        484.88        471.94        52.93 o
  -2  11  -1        725.91        798.44       162.77 o
  -2 -11   1        725.91        643.89       106.00 o
   2  11   1        725.90        726.44       131.84 o
   2  11   1        725.90        726.29        83.23 o
  -2  11  -1        725.91        693.62        69.61 o
   2 -11  -1        725.90        628.29       130.67 o
   3 -11   1          3.42         27.03        71.58 o
  -3 -11  -1          3.42         -6.34        43.68 o
  -3  11   1          5.13         33.08        26.62 o
  -3  11   1          5.13        -73.79        73.95 o
   3  11  -1          5.13         42.37        51.81 o
   3 -11   1          5.13         43.93        44.77 o
  -3 -11   1          3.42         47.65        57.21 o
  -3  11  -1          3.42        -12.19        38.47 o
   3 -11  -1          3.42        -18.96        18.96 o
   3  11   1          3.42         64.39        40.73 o
   3 -11  -1          3.42         36.20        71.38 o
   3 -11  -1          5.13         24.27        41.23 o
  -3 -11   1          5.13        -34.59        34.59 o
  -3  11  -1          5.13         41.93        86.64 o
   3  11   1          5.13        -33.38        50.21 o
  -3  11  -1          5.13         44.52        29.16 o
   0   0  -2       2942.97       2925.50       118.82 o
   0   0   2       2942.97       3080.61       129.24 o
   0   0   2       4405.84       5127.41       195.57 o
   0   0   2       4405.84       4320.35       183.73 o
   1   0   2       3218.15       3405.90       144.98 o
  -1   0  -2       3218.15       3540.93       142.82 o
   1   0  -2       3218.15       3445.72       156.92 o
   1   0   2       3218.15       3370.81       145.29 o
  -1   0   2       3218.15       3578.18       149.75 o
   1   0  -2       3218.15       3392.95       140.76 o
   1   0   2       3218.15       3328.11       156.85 o
  -1   0   2       3218.15       3447.57       142.55 o
  -1   0  -2       3218.15       3366.22       137.13 o
  -1   0   2       3218.15       3583.72       144.65 o
  -1   0  -2       2149.63       2474.14       116.22 o
  -1   0   2       2149.63       2361.25       103.24 o
   1   0   2       2149.63       2324.85       102.15 o
  -1   0  -2       2149.63       2294.88       102.42 o
   1   0  -2       2149.63       2477.15        99.42 o
   1   0   2       2149.63       2345.38       101.45 o
   1   0   2       2149.63       2219.64       106.13 o
  -1   0   2       2149.63       2510.48       107.04 o
  -1   0   2       2149.63       2398.64       115.29 o
   1   0  -2       2149.63       2213.72        99.38 o
   2   0  -2       1088.44       1306.01        79.83 o
   2   0   2       1088.45       1221.76        62.24 o
   2   0  -2       1088.44       1203.53        72.08 o
  -2   0  -2       1088.45       1187.93        64.39 o
   2   0   2       1088.45       1346.07        74.65 o
  -2   0   2       1088.44       1184.37        65.97 o
  -2   0   2       1088.44       1259.87        70.88 o
  -2   0   2       1088.44       1160.47        65.89 o
  -2   0   2       1088.44       1221.98        64.15 o
  -2   0  -2       1088.45       1149.62        66.34 o
   2   0   2       1088.45       1114.66        76.20 o
   2   0  -2       1088.44       1261.28        69.70 o
  -2   0  -2       1088.45       1142.46        67.99 o
  -2   0   2        727.05        635.24        52.11 o
   2   0   2        727.05        767.32        46.64 o
  -2   0   2        727.05        845.57        45.72 o
  -2   0  -2        727.05        816.77        53.12 o
   2   0   2        727.05        763.50        49.67 o
   2   0   2        727.05        755.50        49.05 o
   2   0  -2        727.05        721.74        47.31 o
   2   0  -2        727.05        791.13        49.09 o
  -2   0  -2        727.05        757.31        54.19 o
   2   0  -2        727.05        896.06        50.06 o
  -2   0  -2        727.05        788.21        60.31 o
   2   0   2        727.05        733.13        48.82 o
  -3   0  -2      90138.50      93080.55      3335.88 o
  -3   0  -2      90138.50      90524.95      3462.66 o
  -3   0  -2      90138.50      89968.64      3523.37 o
   3   0  -2      90138.59      91365.01      3726.40 o
   3   0  -2      90138.59      90211.01      3473.22 o
  -3   0   2      90138.59      97772.08      3337.11 o
  -3   0   2      90138.59      94709.66      3464.44 o
  -3   0   2      90138.59      91313.54      3525.43 o
   3   0   2      90138.50      88966.15      3472.17 o
   3   0   2      90138.50      92241.20      3344.00 o
   3   0   2      90138.50      90146.17      3726.51 o
  -3   0   2      90138.59      93890.40      3612.16 o
   3   0   2      90138.50      96939.12      3606.30 o
   3   0  -2      90138.59      94479.25      3345.52 o
  -3   0  -2      60209.80      61536.46      2361.85 o
   3   0  -2      60209.85      61120.74      2386.04 o
  -3   0   2      60209.85      62959.21      2362.57 o
   3   0   2      60209.80      62118.23      2348.90 o
   3   0   2      60209.80      64166.43      2449.26 o
  -3   0   2      60209.85      62902.63      2265.16 o
   3   0   2      60209.80      61362.88      2388.11 o
  -3   0  -2      60209.80      62343.29      2535.29 o
   3   0  -2      60209.85      64301.32      2347.50 o
   3   0   2      60209.80      61798.36      2260.99 o
  -3   0   2      60209.85      63907.55      2441.04 o
   3   0  -2      60209.85      62778.65      2262.38 o
  -3   0   2      60209.85      60511.09      2533.57 o
   4   0   2       3137.64       3144.01       187.54 o
  -4   0   2       3137.64       3303.38       172.96 o
  -4   0  -2       3137.64       3121.31       157.46 o
   4   0  -2       3137.64       3255.96       188.05 o
   4   0   2       3137.64       3507.31       168.68 o
  -4   0   2       3137.64       3261.63       161.44 o
   4   0   2       3137.64       3184.36       173.94 o
   4   0  -2       3137.64       3151.82       173.74 o
  -4   0  -2       3137.64       3143.68       170.83 o
  -4   0   2       3137.64       3399.06       160.16 o
   4   0  -2       3137.64       3336.44       168.93 o
  -4   0  -2       3137.64       3407.01       166.56 o
   4   0   2       3137.64       3517.10       155.21 o
  -4   0   2       3137.64       3280.63       164.72 o
   4   0  -2       2095.85       2221.96       117.51 o
  -4   0   2       2095.85       2338.48       121.05 o
   4   0  -2       2095.85       2181.98       122.76 o
  -4   0  -2       2095.85       2080.34       130.70 o
   4   0   2       2095.85       2157.31       119.99 o
  -4   0   2       2095.85       2316.41       111.19 o
  -4   0   2       2095.85       1916.14       137.71 o
  -4   0  -2       2095.85       2076.40       142.25 o
  -4   0  -2       2095.85       2109.00       123.17 o
   4   0   2       2095.85       2088.05       113.80 o
   4   0   2       2095.85       2205.23       117.73 o
   4   0  -2       2095.85       2178.27       119.24 o
   4   0   2       2095.85       2092.29       122.64 o
   5   0   2       6451.72       6771.41       296.69 o
   5   0   2       6451.72       6491.04       309.76 o
  -5   0  -2       6451.72       6712.90       298.61 o
  -5   0   2       6451.74       6430.33       296.19 o
   5   0   2       6451.72       6172.21       332.10 o
   5   0   2       6451.72       6882.63       284.79 o
  -5   0   2       6451.74       6692.62       286.32 o
   5   0  -2       6451.74       6009.86       292.30 o
   5   0  -2       6451.74       5503.39       301.08 o
   5   0  -2       6451.74       6879.27       337.36 o
  -5   0   2       6451.74       6635.64       295.98 o
  -5   0   2       6451.74       6312.65       308.10 o
  -5   0  -2       6451.72       6304.36       306.77 o
   5   0   2       4309.55       4769.22       213.19 o
  -5   0  -2       4309.55       4251.22       252.69 o
   5   0  -2       4309.57       4677.53       214.81 o
   5   0   2       4309.55       4335.92       223.77 o
   5   0   2       4309.55       4446.81       216.54 o
  -5   0   2       4309.57       4673.70       207.62 o
   5   0  -2       4309.57       4295.06       222.02 o
  -5   0  -2       4309.55       4154.83       232.31 o
   5   0  -2       4309.57       4379.87       216.47 o
   5   0   2       4309.55       4406.36       217.56 o
  -6   0  -2        139.42        154.95        41.13 o
   6   0  -2        139.42        115.16        42.84 o
  -6   0   2        139.42         87.28        32.85 o
   6   0   2        139.42        145.76        23.62 o
  -6   0  -2        139.42        121.76        39.59 o
   6   0  -2        139.42         82.98        37.26 o
  -6   0   2        139.42        138.92        33.15 o
  -6   0   2        139.42        133.24        36.11 o
  -6   0   2        139.42        143.55        41.70 o
   6   0  -2        139.42         87.98        34.76 o
   6   0   2        139.42         47.11        30.43 o
   6   0   2        139.42        140.47        46.62 o
  -6   0  -2        139.42        181.69        40.97 o
   6   0   2        139.42        170.86        41.18 o
  -6   0  -2         93.13         23.10        26.94 o
   6   0   2         93.13         94.06        34.09 o
   6   0   2         93.13         41.64        25.70 o
   6   0  -2         93.13         78.30        31.54 o
  -6   0  -2         93.13         70.61        36.00 o
   6   0   2         93.13         76.35        30.50 o
  -6   0   2         93.13        110.44        31.85 o
   6   0   2         93.13         44.47        23.10 o
   6   0  -2         93.13        157.93        37.92 o
  -6   0   2         93.13         85.81        21.53 o
   6   0  -2         93.13         96.83        34.95 o
  -6   0   2         93.13         60.16        34.11 o
  -6   0   2         93.13        118.16        44.80 o
  -6   0  -2         93.13        104.22        38.63 o
  -7   0   2       9458.79       8805.49       457.76 o
   7   0   2       9458.83      10358.84       425.99 o
   7   0   2       9458.83       8970.21       445.46 o
   7   0  -2       9458.79      10048.73       437.27 o
   7   0  -2       9458.79       9609.70       423.16 o
   7   0  -2       9458.79      10187.43       453.32 o
  -7   0   2       9458.79       9507.91       502.92 o
  -7   0  -2       9458.83       9564.70       501.84 o
  -7   0  -2       9458.83       9650.79       467.75 o
   7   0   2       9458.83       9716.28       436.42 o
  -7   0   2      14160.51      13773.75       630.79 o
  -7   0  -2      14160.57      14352.84       612.13 o
   7   0   2      14160.57      13832.54       676.37 o
  -7   0   2      14160.51      14575.69       585.29 o
  -7   0  -2      14160.57      15325.70       594.01 o
   7   0  -2      14160.51      13755.97       626.90 o
  -7   0  -2      14160.57      14396.76       634.22 o
  -7   0   2      14160.51      13633.28       606.27 o
   7   0   2      14160.57      13526.85       622.51 o
   7   0  -2      14160.51      13942.81       674.75 o
   8   0  -2         90.69         92.18        44.57 o
   8   0   2         90.69        113.58        52.20 o
  -8   0   2         90.69         22.52        28.57 o
  -8   0   2         90.69        138.17        52.55 o
  -8   0  -2         90.69         39.62        28.16 o
  -8   0  -2         90.69        112.21        48.26 o
   8   0  -2         90.69         91.49        44.09 o
   8   0   2         90.69         17.54        32.45 o
  -8   0  -2         60.58         40.41        34.57 o
  -8   0   2         60.58         89.92        50.66 o
   8   0   2         60.58         63.40        34.21 o
  -8   0  -2         60.58         83.55        46.06 o
   8   0  -2         60.58         42.41        31.08 o
  -8   0   2         60.58         36.73        36.50 o
   8   0   2         60.58         56.01        32.32 o
  -9   0  -2      12348.12      11599.14       654.71 o
  -9   0  -2      12348.12      12947.18       616.57 o
  -9   0   2      12348.12      12874.21       670.78 o
   9   0  -2      12348.12      12905.58       595.15 o
   9   0   2      12348.12      13032.46       597.26 o
   9   0  -2      18486.04      18627.94       890.30 o
   9   0  -2      18486.04      18544.63       824.88 o
  -9   0  -2      18486.05      18445.75       830.38 o
   9   0   2      18486.05      18816.05       821.20 o
   9   0   2      18486.05      17679.13       886.85 o
 -10   0  -2        315.62        267.22        76.10 o
 -10   0  -2        315.62        388.41        99.30 o
  10   0   2        315.62        362.39        82.59 o
 -10   0   2        315.62        266.42        84.30 o
  10   0  -2        315.62        436.79        90.58 o
 -10   0   2        315.62        281.16        81.46 o
  10   0   2        472.50        367.43        87.38 o
 -10   0  -2        472.50        435.92        98.61 o
 -10   0   2        472.50        503.42        86.64 o
  10   0  -2        472.50        563.53       109.90 o
  10   0  -2        472.50        319.37        90.04 o
  10   0   2        472.50        357.48        94.18 o
  11   0  -2        649.45        516.43       122.85 o
  11   0   2        649.45        755.06       109.21 o
 -11   0   2        649.45        693.68       109.57 o
 -11   0  -2        649.45        733.86       114.31 o
  11   0  -2        649.45        652.69       105.39 o
  11   0   2        649.45        489.54       113.13 o
 -11   0  -2        433.81        346.11        99.57 o
  11   0  -2        433.82        528.96        89.33 o
 -11   0   2        433.82        514.68       108.29 o
 -11   0   2        433.82        320.14        90.58 o
  11   0   2        433.81        456.35        79.47 o
 -12   0   2        139.91        127.42        59.07 o
 -12   0  -2        139.91         60.79        52.74 o
  12   0  -2        139.91        180.98        79.69 o
 -12   0   2        139.91         79.09        47.84 o
  12   0   2        139.91         74.74        40.17 o
  12   0  -2        209.46        125.77        55.99 o
  12   0  -2        209.46        128.38        54.38 o
 -12   0  -2        209.46        475.75       121.49 o
 -12   0   2        209.46        205.00        90.99 o
  12   0   2        209.46        189.18        63.24 o
  12   0   2        209.46        139.00        59.58 o
   1  -1   2       5839.40       6014.78       268.70 o
   1   1  -2       5839.42       5769.09       270.24 o
   1  -1   2       5839.40       6113.18       248.53 o
   1   1  -2       5839.42       6131.41       233.47 o
  -1   1   2       5839.41       6007.32       234.18 o
  -1  -1  -2       5839.40       6289.39       248.11 o
  -1   1   2       5839.41       6039.93       253.54 o
   1  -1   2       5839.40       6182.25       230.60 o
   1  -1   2       5839.40       6192.12       230.10 o
  -1  -1  -2       5839.40       6142.65       254.08 o
  -1   1   2       5839.41       6033.47       251.72 o
   1   1  -2       3900.55       4097.34       169.70 o
  -1  -1  -2       3900.55       3637.63       154.22 o
   1  -1   2       3900.55       4062.86       156.21 o
  -1   1   2       3900.55       4034.84       153.00 o
   1  -1   2       3900.55       3951.26       167.56 o
  -1   1   2       3900.55       4042.69       185.40 o
   1  -1   2       3900.55       3859.79       167.68 o
  -1   1   2       3900.55       4006.35       151.45 o
  -1  -1  -2       3900.55       3601.15       185.16 o
   1   1  -2       3900.55       3936.29       163.38 o
  -1   1  -2       5839.40       5695.28       224.73 o
   1   1   2       5839.40       6222.14       260.23 o
   1  -1  -2       5839.41       5948.80       247.84 o
  -1   1  -2       5839.40       6084.55       246.63 o
  -1  -1   2       5839.42       6121.38       237.56 o
   1  -1  -2       5839.41       5760.19       250.83 o
   1   1   2       5839.40       6103.30       262.49 o
   1  -1  -2       5839.41       6593.12       257.47 o
  -1  -1   2       5839.42       6266.29       249.44 o
  -1   1  -2       3900.55       4047.45       171.43 o
   1  -1  -2       3900.55       3511.14       147.28 o
  -1   1  -2       3900.55       3665.30       165.10 o
   1  -1  -2       3900.55       4043.90       163.19 o
   1   1   2       3900.55       4261.96       165.68 o
  -1  -1   2       3900.55       3682.07       171.74 o
  -1  -1   2       3900.55       3848.48       174.76 o
   1   1   2       3900.55       3804.77       154.07 o
  -1  -1   2       9739.96       8890.74       392.34 o
   1   1   2       9739.96      10098.65       362.87 o
   2   1  -2       1621.42       1643.87        81.97 o
  -2  -1  -2       1621.41       1408.13        97.75 o
   2  -1   2       1621.42       1657.57        85.35 o
   2  -1   2       1621.42       1649.03        87.12 o
  -2   1   2       1621.42       1604.92        98.32 o
   2  -1   2       1621.42       1641.67        79.65 o
   2  -1   2       1621.42       1562.33        79.05 o
  -2   1   2       1621.42       1565.10        82.46 o
   2   1  -2       1621.42       1479.51        81.13 o
   2   1  -2       1621.42       1545.14        85.31 o
  -2  -1  -2       1621.41       1499.54        81.98 o
  -2   1   2       2427.39       2493.42       112.38 o
  -2  -1  -2       2427.38       2453.59       118.40 o
   2   1  -2       2427.38       2517.77       117.01 o
  -2  -1  -2       2427.38       2449.23       114.46 o
   2  -1   2       2427.38       2312.74       131.23 o
  -2   1   2       2427.39       2393.69       112.13 o
  -2   1   2       2427.39       2434.70       122.48 o
   2  -1   2       2427.38       2401.37       113.25 o
   2   1  -2       2427.38       2473.42       134.74 o
  -2  -1  -2       2427.38       2501.12       123.41 o
  -2  -1   2       1621.42       1424.91        91.03 o
  -2  -1   2       1621.42       1530.84        91.99 o
   2  -1  -2       1621.42       1532.67        75.36 o
  -2  -1   2       1621.42       1561.19        82.83 o
   2   1   2       1621.41       1558.84        78.31 o
   2  -1  -2       1621.42       1522.64        82.57 o
   2   1   2       1621.41       1634.65        84.36 o
  -2  -1   2       1621.42       1626.54        90.69 o
  -2   1  -2       1621.42       1635.33        93.61 o
   2   1   2       1621.41       1877.00        95.70 o
  -2   1  -2       2427.38       2320.26       105.99 o
   2   1   2       2427.38       2582.52       128.05 o
  -2  -1   2       2427.38       2247.88       112.27 o
   2   1   2       2427.38       2547.48       127.99 o
  -2  -1   2       2427.38       2529.55       127.43 o
   2   1   2       2427.38       2582.10       122.03 o
   2  -1  -2       2427.39       2626.09       128.13 o
  -2   1  -2       2427.38       2541.07       120.37 o
   2   1   2       2427.38       2530.49       129.69 o
  -2  -1   2       2427.38       2544.66       122.42 o
   2  -1  -2       4048.81       3717.95       169.97 o
  -3   1   2       2477.72       2548.77       116.83 o
  -3  -1  -2       2477.72       2405.29       126.84 o
   3  -1   2       2477.73       2535.62       146.08 o
  -3   1   2       2477.72       2481.29       133.98 o
  -3   1   2       2477.72       2672.12       122.81 o
  -3   1   2       2477.72       2582.00       126.96 o
   3   1  -2       2477.72       2362.69       145.06 o
  -3  -1  -2       2477.72       2326.00       131.06 o
   3   1  -2       2477.72       2453.52       134.24 o
   3  -1   2       2477.73       2494.50       128.20 o
   3   1  -2       2477.72       2597.02       130.21 o
  -3  -1  -2       2477.72       2588.58       123.23 o
   3  -1   2       1655.05       1520.38        91.37 o
   3   1  -2       1655.04       1589.48        90.74 o
  -3   1   2       1655.04       1785.17       114.17 o
   3   1  -2       1655.04       1512.63        93.06 o
  -3  -1  -2       1655.05       1484.20       109.27 o
   3  -1   2       1655.05       1688.93        84.46 o
  -3  -1  -2       1655.05       1655.79        94.82 o
  -3   1   2       1655.04       1632.34        96.39 o
   3  -1   2       1655.05       1709.61        89.68 o
  -3  -1  -2       1655.05       1615.77       100.62 o
   3  -1   2       1655.05       1667.71        96.88 o
   3   1  -2       1655.04       1683.37        90.38 o
  -3  -1   2       1655.04       1577.85       107.58 o
  -3   1  -2       1655.05       1723.04        94.55 o
   3  -1  -2       1655.04       1743.79        87.99 o
   3  -1  -2       1655.04       1708.19        94.24 o
   3   1   2       1655.05       1461.03        86.69 o
   3   1   2       1655.05       1782.26       103.40 o
  -3  -1   2       1655.04       1622.92        93.51 o
   3   1   2       1655.05       1733.23        95.84 o
  -3   1  -2       1655.05       1462.19        97.30 o
  -3  -1   2       1655.04       1561.59       103.24 o
  -3   1  -2       1655.05       1697.21       107.66 o
  -3  -1   2       1655.04       1672.95        98.53 o
   3  -1  -2       2477.72       2754.36       143.24 o
   3  -1  -2       2477.72       2345.84       131.25 o
   3   1   2       2477.72       2611.88       135.02 o
  -3  -1   2       2477.72       2631.02       134.73 o
  -3  -1   2       2477.72       2297.57       122.56 o
  -3   1  -2       2477.73       2562.20       131.71 o
   3   1   2       2477.72       2304.14       128.96 o
  -3   1  -2       2477.73       2570.86       119.17 o
   3   1   2       2477.72       2247.37       134.17 o
   3  -1  -2       2477.72       2530.99       127.04 o
  -3  -1   2       2477.72       2529.69       136.26 o
   3   1   2       2477.72       2471.64       142.73 o
  -3  -1   2       2477.72       2641.78       120.95 o
   4   1  -2         38.06         12.49        15.21 o
   4  -1   2         38.06         12.29        16.53 o
   4  -1   2         38.06         37.46        14.50 o
  -4  -1  -2         38.06         18.75        22.24 o
   4   1  -2         38.06         28.21        16.52 o
  -4   1   2         38.06         34.26        22.47 o
   4  -1   2         38.06         16.13        16.81 o
  -4   1   2         38.06         23.91        21.37 o
  -4  -1  -2         38.06         -8.64        14.92 o
   4   1  -2         38.06         55.59        19.67 o
  -4  -1  -2         38.06         25.71        21.48 o
   4  -1   2         38.06          7.72        16.16 o
  -4  -1  -2         56.98         39.94        22.43 o
   4   1  -2         56.98         83.18        30.47 o
   4   1  -2         56.98         43.78        23.16 o
   4  -1   2         56.98         37.01        20.43 o
  -4  -1  -2         56.98        101.28        25.44 o
  -4   1   2         56.98         48.58        23.16 o
   4  -1   2         56.98         35.89        25.63 o
   4   1  -2         56.98         81.21        30.33 o
  -4   1   2         56.98         56.93        22.09 o
  -4   1   2         56.98         29.55        17.56 o
  -4   1   2         56.98         71.36        17.43 o
  -4  -1  -2         56.98         45.20        21.89 o
   4   1   2         38.06         17.63        13.68 o
   4  -1  -2         38.06         27.95        17.02 o
   4   1   2         38.06         18.89        18.16 o
  -4  -1   2         38.06         28.32        22.51 o
  -4  -1   2         38.06         18.82        16.63 o
  -4   1  -2         38.06         33.52        25.00 o
  -4  -1   2         38.06         -5.24        15.88 o
   4  -1  -2         38.06          7.00        16.60 o
  -4   1  -2         38.06         54.47        19.60 o
   4   1   2         38.06         31.37        19.96 o
  -4   1  -2         38.06         31.24        24.39 o
   4  -1  -2         38.06         33.73        19.59 o
   4   1   2         38.06         29.19        18.13 o
  -4  -1   2         38.06         13.55        16.17 o
  -4   1  -2         56.98         45.28        20.19 o
  -4  -1   2         56.98         39.98        23.02 o
   4  -1  -2         56.98         80.17        29.79 o
   4   1   2         56.98          8.45        17.64 o
   4   1   2         56.98         51.58        23.34 o
  -4  -1   2         56.98         75.65        23.64 o
  -4  -1   2         56.98         72.16        23.79 o
   4   1   2         56.98         31.08        21.35 o
  -4  -1   2         56.98         61.88        20.08 o
   4  -1  -2         56.98         65.94        29.83 o
   4  -1  -2         56.98         55.34        19.95 o
   4   1   2         56.98         69.18        24.59 o
  -4   1  -2         56.98         49.53        22.10 o
  -4   1  -2         56.98         45.00        19.29 o
  -5  -1  -2       9359.85       8789.01       414.80 o
   5  -1   2       9359.89       8997.58       446.23 o
  -5   1   2       9359.87       8955.20       415.68 o
   5  -1   2       9359.89       8625.50       404.93 o
   5   1  -2       9359.86       9723.96       404.89 o
  -5  -1  -2       9359.85       9285.47       405.38 o
   5   1  -2       9359.86       8864.85       415.79 o
  -5   1   2       9359.87       9226.06       401.66 o
  -5  -1  -2       9359.85       9694.98       389.63 o
   5   1  -2       9359.86       9119.71       450.49 o
  -5   1   2       9359.87       9623.38       391.23 o
  -5   1   2       6252.11       6245.52       326.81 o
   5  -1   2       6252.12       6398.87       270.73 o
  -5   1   2       6252.11       5889.85       292.85 o
  -5   1   2       6252.11       6533.60       252.96 o
   5  -1   2       6252.12       6052.67       272.11 o
  -5  -1  -2       6252.10       5541.80       278.00 o
  -5   1   2       6252.11       7041.01       276.83 o
  -5  -1  -2       6252.10       5833.69       298.59 o
   5   1  -2       6252.10       6246.77       281.36 o
  -5  -1  -2       6252.10       5774.22       324.55 o
   5  -1   2       6252.12       6176.78       290.98 o
   5   1  -2       6252.10       5729.23       285.98 o
   5  -1   2       6252.12       6183.47       284.50 o
   5   1  -2       6252.10       6190.54       274.20 o
   5   1   2       9359.85       9371.12       402.29 o
  -5  -1   2       9359.86       9248.80       419.72 o
   5   1   2       9359.85       8861.20       445.69 o
   5   1   2       9359.85       9159.10       421.19 o
   5   1   2       9359.85       9702.47       414.12 o
   5  -1  -2       9359.87       9374.02       444.32 o
  -5  -1   2       9359.86       8951.76       399.83 o
  -5  -1   2       9359.86       9210.73       417.68 o
  -5   1  -2       9359.89       9571.56       385.99 o
   5  -1  -2       9359.87       9417.77       396.70 o
  -5   1  -2       9359.89       9519.77       417.08 o
  -5   1  -2       9359.89       9322.80       401.05 o
   5  -1  -2       9359.87       8794.90       411.22 o
  -5  -1   2       9359.86       9849.27       388.50 o
  -5   1  -2       6252.12       6413.35       324.45 o
   5  -1  -2       6252.11       5853.39       285.86 o
   5  -1  -2       6252.11       5916.08       269.72 o
   5   1   2       6252.10       6345.07       291.09 o
  -5  -1   2       6252.10       5959.06       306.40 o
   5   1   2       6252.10       6238.83       270.34 o
  -5  -1   2       6252.10       5881.05       278.63 o
   5   1   2       6252.10       6162.33       279.38 o
  -5  -1   2       6252.10       5511.27       318.89 o
  -5  -1   2       6252.10       6337.08       291.56 o
   5   1   2       6252.10       5909.40       293.81 o
   5  -1  -2       6252.11       6298.45       281.66 o
  -5   1  -2       6252.12       5547.33       293.59 o
  -5   1  -2       6252.12       6232.78       280.06 o
  -6   1   2          5.17          3.97        16.96 o
   6  -1   2          5.17         23.57        24.28 o
  -6   1   2          5.17          9.63        21.56 o
  -6  -1  -2          5.17         15.51        20.45 o
   6   1  -2          5.17         23.75        25.31 o
   6   1  -2          5.17        -15.51        15.51 o
   6   1  -2          5.17         -3.02        18.79 o
  -6   1   2          5.17          3.47        14.88 o
   6  -1   2          5.17          4.36        17.58 o
  -6  -1  -2          5.17         10.50        21.42 o
  -6  -1  -2          5.17         11.97        19.49 o
   6  -1   2          3.46         -0.59        12.85 o
  -6  -1  -2          3.46        -12.52        19.97 o
  -6   1   2          3.46         -8.04        20.98 o
   6   1  -2          3.46         -3.62        16.88 o
  -6   1   2          3.46          8.14        22.93 o
   6   1  -2          3.46        -14.01        15.37 o
  -6  -1  -2          3.46          1.59        29.29 o
   6  -1   2          3.46          7.67        18.95 o
   6   1  -2          3.46          3.02        17.01 o
  -6  -1  -2          3.46        -14.13        21.96 o
   6  -1   2          3.46          1.31        15.45 o
   6  -1   2          3.46         13.95        19.19 o
   6   1   2          5.17         14.41        20.91 o
   6  -1  -2          5.17         -2.42        21.02 o
  -6  -1   2          5.17        -14.36        18.88 o
   6   1   2          5.17         40.95        27.44 o
  -6   1  -2          5.17        -10.10        17.83 o
   6  -1  -2          5.17          9.37        21.70 o
  -6  -1   2          5.17          6.11        23.23 o
  -6  -1   2          5.17         13.18        19.49 o
  -6   1  -2          5.17         14.79        18.92 o
  -6  -1   2          5.17          6.55        15.92 o
   6   1   2          5.17          7.79        17.41 o
  -6   1  -2          5.17        -10.92        14.85 o
   6   1   2          5.17         10.60        20.70 o
  -6  -1   2          3.46         13.53        20.83 o
   6  -1  -2          3.46        -15.30        15.30 o
   6  -1  -2          3.46          5.45        18.09 o
   6   1   2          3.46         -1.09        12.50 o
  -6   1  -2          3.46         -9.67        22.27 o
   6   1   2          3.46         -0.86        16.65 o
  -6   1  -2          3.46        -13.94        16.66 o
   6  -1  -2          3.46         -8.43        14.54 o
  -6  -1   2          3.46          9.14        23.51 o
  -6  -1   2          3.46         -1.88        21.71 o
  -6   1  -2          3.46         14.01        18.55 o
   6   1   2          3.46        -13.51        14.76 o
   6   1   2          3.46        -14.56        14.56 o
  -6  -1   2          3.46        -10.30        20.26 o
   7   1  -2       4610.19       4342.15       260.09 o
   7   1  -2       4610.19       4606.81       284.74 o
   7  -1   2       4610.21       4142.77       246.79 o
  -7   1   2       4610.20       4640.71       261.78 o
   7   1  -2       4610.19       4555.59       250.13 o
   7  -1   2       4610.21       4310.84       276.96 o
  -7  -1  -2       4610.17       4982.62       241.33 o
  -7  -1  -2       4610.17       4494.43       259.60 o
  -7   1   2       4610.20       4856.55       239.51 o
  -7  -1  -2       4610.17       3914.16       238.14 o
   7   1  -2       3079.47       3007.91       188.82 o
   7  -1   2       3079.48       3166.83       192.45 o
   7  -1   2       3079.48       3255.66       187.43 o
   7   1  -2       3079.47       2931.03       179.02 o
   7  -1   2       3079.48       3254.01       180.40 o
  -7  -1  -2       3079.46       2645.36       214.53 o
  -7  -1  -2       3079.46       3218.42       189.12 o
  -7   1   2       3079.48       2739.80       192.38 o
  -7   1   2       3079.48       3043.06       220.54 o
  -7  -1  -2       3079.46       2627.60       196.58 o
   7   1   2       3079.46       2772.79       181.03 o
  -7  -1   2       3079.47       3359.50       189.55 o
   7  -1  -2       3079.48       3230.63       192.51 o
  -7  -1   2       3079.47       2818.82       203.05 o
  -7  -1   2       3079.47       3240.38       226.28 o
  -7  -1   2       3079.47       3545.73       185.34 o
  -7   1  -2       3079.48       2822.72       197.96 o
   7   1   2       3079.46       3122.78       191.61 o
   7   1   2       3079.46       2772.86       173.16 o
  -7   1  -2       3079.48       2995.43       217.32 o
   7  -1  -2       3079.48       3108.91       178.88 o
   7   1   2       4610.17       4458.60       281.31 o
  -7   1  -2       4610.21       4618.11       236.54 o
   7   1   2       4610.17       4415.69       260.53 o
  -7   1  -2       4610.21       5103.72       268.65 o
  -7  -1   2       4610.19       4580.75       248.15 o
   7  -1  -2       4610.20       4573.18       260.07 o
  -7  -1   2       4610.19       4488.04       243.40 o
  -7  -1   2       4610.19       4337.81       255.93 o
   7  -1  -2       4610.20       4452.94       276.42 o
   8  -1   2         20.43          1.87        23.35 o
  -8   1   2         20.43         28.89        33.75 o
   8   1  -2         20.43         50.45        35.20 o
  -8  -1  -2         20.43         11.94        29.80 o
  -8  -1  -2         20.43         43.10        42.08 o
   8  -1   2         20.43         18.87        25.76 o
   8   1  -2         20.43        -12.24        20.86 o
  -8   1   2         20.43        -17.45        32.58 o
  -8   1   2         30.59         26.72        33.43 o
   8  -1   2         30.59         72.71        38.43 o
  -8  -1  -2         30.59         81.11        42.97 o
  -8  -1  -2         30.59         48.82        35.82 o
   8  -1   2         30.59         28.12        32.97 o
   8   1  -2         30.59        -20.23        20.23 o
  -8   1   2         30.59         56.98        32.28 o
   8   1  -2         30.59          2.03        34.43 o
  -8  -1   2         30.59        -14.77        22.70 o
  -8   1  -2         30.59          9.19        28.17 o
   8  -1  -2         30.59         11.21        30.82 o
   8   1   2         30.59         73.25        45.47 o
   8  -1  -2         30.59         10.10        30.34 o
  -8  -1   2         30.59         21.26        30.62 o
   8   1   2         30.59          4.31        29.21 o
  -8   1  -2         30.59         75.58        46.09 o
  -8  -1   2         20.43         -3.35        30.51 o
  -8   1  -2         20.43         10.09        35.83 o
   8   1   2         20.43         43.51        31.19 o
   8   1   2         20.43         17.83        27.82 o
  -8  -1   2         20.43         26.83        38.62 o
   8  -1  -2         20.43         49.25        32.51 o
   8  -1  -2         20.43         31.17        28.86 o
  -8   1  -2         20.43          6.01        27.45 o
  -9   1   2        336.49        254.23        72.39 o
   9   1  -2        336.49        367.03        87.18 o
   9  -1   2        336.49        313.49        79.54 o
   9  -1   2        336.49        328.31        77.39 o
  -9  -1  -2        336.49        286.53        76.85 o
   9   1  -2        336.49        353.60        83.26 o
  -9   1   2        224.76        304.29        84.55 o
   9   1  -2        224.77        287.85        71.00 o
  -9  -1  -2        224.76         61.37        47.21 o
   9  -1   2        224.76        218.78        58.43 o
  -9   1   2        224.76        191.34        60.32 o
   9   1  -2        224.77        262.79        62.96 o
  -9  -1   2        224.77        151.07        69.08 o
   9  -1  -2        224.76        101.54        46.48 o
   9   1   2        224.76        285.11        61.72 o
  -9  -1   2        224.77        292.65        82.28 o
   9   1   2        224.76        237.13        62.77 o
  -9   1  -2        224.76        201.38        66.69 o
  -9   1  -2        224.76        281.49        72.29 o
  -9   1  -2        336.49        453.77        93.14 o
  -9  -1   2        336.49        310.47        78.18 o
  -9   1  -2        336.49        398.21        63.58 o
  -9  -1   2        336.49        289.50        69.34 o
   9   1   2        336.49        401.41        86.80 o
   9   1   2        336.49        299.35        83.97 o
   9  -1  -2        336.49        334.79        84.93 o
   9  -1  -2        336.49        261.91        68.39 o
 -10  -1  -2         23.51        -24.97        35.13 o
 -10   1   2         23.51         24.36        42.27 o
  10   1  -2         23.51         73.03        44.16 o
  10  -1   2         23.51          2.34        30.29 o
 -10   1   2         23.51         31.01        42.08 o
  10  -1   2         35.20         36.26        47.15 o
 -10   1   2         35.20         32.55        42.80 o
 -10  -1  -2         35.20         76.32        50.72 o
  10  -1   2         35.20         37.21        40.67 o
  10   1  -2         35.20         89.84        57.25 o
 -10   1  -2         23.51        -15.10        38.23 o
 -10  -1   2         23.51         30.55        33.98 o
  10  -1  -2         23.51          6.52        38.40 o
  10   1   2         23.51        -16.19        27.52 o
 -10   1  -2         23.51         28.80        45.85 o
  10   1   2         23.51         10.34        33.24 o
  10   1   2         35.20        -18.55        35.45 o
 -10   1  -2         35.20         40.91        43.56 o
  10  -1  -2         35.20         67.98        49.74 o
  10   1   2         35.20        -30.65        30.65 o
 -10  -1   2         35.20         48.88        44.85 o
  10  -1  -2         35.20         -5.89        35.83 o
  11   1  -2       1817.56       1877.49       175.21 o
  11  -1   2       1817.58       1776.30       169.15 o
 -11  -1  -2       1817.55       1674.00       197.46 o
 -11   1   2       1817.58       1666.29       198.50 o
 -11   1   2       1817.58       2129.15       191.57 o
  11  -1   2       2721.05       2430.96       237.89 o
  11  -1   2       2721.05       2752.69       213.94 o
 -11   1   2       2721.05       2614.23       227.64 o
 -11  -1  -2       2721.01       3256.11       246.44 o
  11   1  -2       2721.02       2506.80       241.65 o
 -11   1  -2       1817.58       2179.03       219.96 o
  11   1   2       1817.55       1788.64       168.69 o
 -11   1  -2       1817.58       2044.14       191.06 o
 -11  -1   2       1817.56       1936.69       209.10 o
  11  -1  -2       1817.58       1700.60       165.13 o
  11   1   2       2721.01       2519.35       240.77 o
 -11  -1   2       2721.02       3057.89       239.14 o
  11  -1  -2       2721.05       2818.75       248.22 o
 -11   1  -2       2721.05       2752.21       229.76 o
  11  -1  -2       2721.05       2699.56       222.03 o
  11   1   2       2721.01       2964.09       232.59 o
  12  -1   2         20.99          0.83        48.60 o
 -12   1   2         20.99         89.15        53.97 o
  12   1  -2         20.99         63.04        53.41 o
 -12  -1  -2         20.99         40.43        38.13 o
 -12   1   2         20.99         12.40        43.91 o
 -12   1   2         31.42         28.41        64.62 o
 -12  -1  -2         31.42         -5.65        55.46 o
  12  -1   2         31.42         12.96        35.40 o
  12   1  -2         31.42         87.85        51.44 o
  12  -1   2         31.42        -35.00        36.31 o
 -12   1  -2         31.42        -14.71        55.30 o
  12   1   2         31.42          7.36        35.32 o
  12  -1  -2         31.42         41.41        43.26 o
 -12  -1   2         31.42         56.13        47.57 o
  12  -1  -2         31.42         -9.92        48.83 o
  12   1   2         20.99         23.13        34.44 o
 -12   1  -2         20.99         19.07        38.29 o
 -12   1  -2         20.99         69.42        44.59 o
  12  -1  -2         20.99        -40.03        46.04 o
 -12  -1   2         20.99         22.24        43.24 o
   0   2   2        977.53       1117.68        61.89 o
   0  -2  -2        977.53       1232.54        65.00 o
   0  -2  -2        977.53       1140.10        80.43 o
   0  -2   2        977.53       1279.96        80.68 o
   0  -2   2        977.53       1201.93        76.52 o
   0  -2   2        977.53       1240.88        78.10 o
   0   2   2        977.53       1129.15        76.57 o
   0   2  -2        652.96        811.92        63.80 o
   0   2   2        652.96        768.53        59.04 o
   0  -2   2        652.96        711.62        56.86 o
   0  -2   2        652.96        819.57        45.83 o
   0   2  -2        652.96        888.38        49.13 o
   0   2   2        652.96        818.49        58.19 o
   0   2   2        652.96        724.04        66.30 o
  -1   2   2       2908.79       3079.90       142.66 o
   1  -2   2       2908.79       2839.00       141.54 o
   1  -2   2       2908.79       2987.66       127.68 o
  -1   2   2       2908.79       3113.15       161.39 o
  -1   2   2       2908.79       3364.64       142.98 o
  -1  -2  -2       2908.79       2875.53       118.52 o
   1  -2   2       2908.79       3098.06       148.88 o
  -1  -2  -2       2908.79       2882.56       160.52 o
   1   2  -2       2908.79       2797.97       147.66 o
  -1  -2  -2       2908.79       2959.88       119.98 o
   1   2  -2       2908.79       2924.90       132.72 o
   1  -2   2       4354.67       4616.30       201.51 o
   1   2  -2       4354.67       4398.24       217.71 o
   1  -2   2       4354.67       4677.94       215.96 o
   1   2  -2       4354.67       4404.74       176.12 o
   1   2  -2       4354.67       4358.94       175.08 o
  -1   2   2       4354.68       4244.52       181.85 o
  -1   2   2       4354.68       4557.35       208.10 o
  -1  -2  -2       4354.68       4360.52       192.73 o
   1  -2   2       4354.67       5132.43       205.94 o
  -1   2   2       4354.68       4173.59       203.38 o
  -1  -2   2       4354.67       4985.83       219.64 o
   1  -2  -2       4354.68       4701.75       194.28 o
  -1  -2   2       4354.67       4700.47       206.74 o
   1   2   2       4354.68       4427.86       190.70 o
   1  -2  -2       4354.68       4895.05       192.27 o
  -1   2  -2       4354.67       4325.92       200.70 o
   1   2   2       4354.68       4371.43       198.76 o
   1  -2  -2       4354.68       4380.44       206.55 o
   1  -2  -2       2908.79       2914.44       140.73 o
  -1  -2   2       2908.79       3049.12       155.24 o
  -1   2  -2       2908.79       2859.07       146.99 o
  -1   2  -2       2908.79       3143.35       135.25 o
  -1  -2   2       2908.79       2950.02       130.84 o
  -1  -2   2       2908.79       3018.16       139.95 o
  -1   2  -2       2908.79       3153.34       136.71 o
   1   2   2       2908.79       3128.22       161.59 o
   1   2   2       2908.79       3232.41       145.85 o
  -2   2   2       6174.18       6302.35       257.24 o
  -2   2   2       6174.18       6194.45       274.44 o
  -2  -2  -2       6174.20       6291.63       271.85 o
  -2  -2  -2       6174.20       6306.19       287.74 o
   2   2  -2       6174.20       6322.82       302.12 o
   2   2  -2       6174.20       6633.21       261.85 o
   2  -2   2       6174.20       7019.95       272.49 o
   2  -2   2       6174.20       6696.32       300.29 o
  -2   2   2       6174.18       6209.86       284.13 o
  -2  -2  -2       4124.18       4574.62       187.68 o
  -2   2   2       4124.17       4760.73       226.41 o
   2  -2   2       4124.18       4114.70       204.35 o
   2  -2   2       4124.18       4281.19       185.50 o
  -2  -2  -2       4124.18       4447.74       229.56 o
  -2   2   2       4124.17       4830.60       190.80 o
   2   2  -2       4124.18       4192.92       192.13 o
  -2   2   2       4124.17       4890.82       178.36 o
   2  -2   2       4124.18       4223.64       194.94 o
  -2   2   2       4124.17       4724.04       179.80 o
   2   2  -2       4124.18       4054.10       205.23 o
   2   2   2       4124.18       4636.10       184.06 o
   2  -2  -2       4124.17       4201.78       200.13 o
   2   2   2       4124.18       4270.45       218.25 o
  -2  -2   2       4124.18       4332.23       218.79 o
   2  -2  -2       4124.17       4475.98       180.02 o
   2   2   2       4124.18       4938.51       190.14 o
   2  -2  -2       4124.17       4242.55       176.71 o
  -2  -2   2       4124.18       4227.19       190.74 o
  -2   2  -2       4124.18       4598.05       209.67 o
  -2  -2   2       4124.18       4349.20       213.46 o
  -2   2  -2       4124.18       4345.25       196.98 o
   2   2   2       4124.18       4658.55       205.76 o
  -2   2  -2       6174.20       6285.43       252.53 o
  -2  -2   2       6174.20       6741.01       285.41 o
  -2  -2   2       6174.20       6642.13       262.10 o
   2   2   2       6174.20       6429.51       291.92 o
   2  -2  -2       6174.18       6454.93       270.78 o
   2  -2  -2       6174.18       7077.43       287.82 o
  -2   2  -2       6174.20       6205.00       278.92 o
   2   2   2       6174.20       6188.47       298.96 o
  -2   2  -2       6174.20       6263.55       246.06 o
   2   2   2       6174.20       6394.76       270.19 o
  -2  -2   2       6174.20       6298.71       298.62 o
   3   2  -2      13300.66      13515.69       527.72 o
  -3  -2  -2      13300.65      12869.79       559.40 o
  -3  -2  -2      13300.65      13396.48       542.41 o
   3   2  -2      13300.66      12807.86       592.81 o
  -3   2   2      13300.64      13819.30       561.12 o
  -3   2   2      13300.64      13278.90       516.67 o
   3  -2   2      13300.63      14082.12       520.05 o
  -3   2   2      13300.64      13294.47       543.73 o
   3  -2   2      13300.63      13788.04       527.24 o
   3  -2   2      13300.63      14355.86       594.60 o
  -3  -2  -2       8884.44       8624.11       421.77 o
  -3   2   2       8884.43       9720.43       421.99 o
   3   2  -2       8884.44       8970.87       370.82 o
   3   2  -2       8884.44       8624.90       385.63 o
  -3  -2  -2       8884.44       8847.05       362.90 o
   3  -2   2       8884.42       8993.19       371.63 o
   3  -2   2       8884.42       8945.66       357.59 o
  -3   2   2       8884.43       9662.70       360.57 o
  -3   2   2       8884.43       9460.00       367.66 o
   3  -2   2       8884.42       9092.88       387.81 o
   3   2   2       8884.44       8724.41       362.20 o
  -3   2  -2       8884.42       8763.74       377.77 o
  -3   2  -2       8884.42       9376.38       407.07 o
   3  -2  -2       8884.43       8906.98       351.92 o
  -3  -2   2       8884.44       8824.89       364.90 o
   3   2   2       8884.44       9181.44       408.03 o
   3   2   2       8884.44       9032.59       383.73 o
  -3  -2   2       8884.44       8883.17       405.58 o
  -3  -2   2       8884.44       9297.68       393.27 o
   3  -2  -2       8884.43       8468.65       379.31 o
  -3  -2   2       8884.44       8664.94       411.47 o
   3  -2  -2      13300.64      12823.08       540.32 o
  -3   2  -2      13300.63      13491.06       510.15 o
  -3  -2   2      13300.66      14200.29       584.41 o
   3   2   2      13300.65      13744.24       557.27 o
   3   2   2      13300.65      13537.42       581.16 o
  -3   2  -2      13300.63      13054.07       553.16 o
  -3  -2   2      13300.66      13207.21       533.79 o
   3   2   2      13300.65      12941.83       584.88 o
  -3  -2   2      13300.66      13148.18       556.94 o
   3   2   2      13300.65      13294.35       533.26 o
   3  -2  -2      13300.64      13947.92       581.07 o
   4   2  -2        164.15        121.60        38.38 o
   4  -2   2        164.15        165.79        32.75 o
  -4   2   2        164.15        192.55        21.36 o
  -4   2   2        164.15        298.32        43.08 o
  -4  -2  -2        164.15        161.79        38.07 o
   4  -2   2        164.15        164.44        40.72 o
   4   2  -2        164.15        193.51        41.52 o
   4   2  -2        164.15        177.53        41.13 o
  -4   2   2        164.15        182.82        30.24 o
  -4  -2  -2        164.15        141.82        34.10 o
   4  -2   2        164.15        191.09        24.02 o
  -4  -2  -2        164.15        200.39        30.75 o
  -4   2   2        164.15        181.26        34.22 o
   4  -2   2        109.65        178.63        30.55 o
  -4  -2  -2        109.65         98.10        31.22 o
   4   2  -2        109.65        120.71        29.24 o
  -4  -2  -2        109.65        116.56        33.43 o
   4   2  -2        109.65        147.77        30.64 o
   4   2  -2        109.65        103.89        29.75 o
   4  -2   2        109.65        168.33        33.23 o
   4  -2   2        109.65        135.24        33.99 o
  -4  -2  -2        109.65        118.61        40.76 o
  -4   2   2        109.65        101.48        36.49 o
   4  -2   2        109.65        155.83        20.14 o
  -4   2   2        109.65        127.08        29.69 o
   4  -2  -2        109.65         77.04        23.65 o
   4   2   2        109.65         87.01        28.52 o
  -4  -2   2        109.65        118.65        36.98 o
  -4   2  -2        109.65        101.06        31.77 o
   4  -2  -2        109.65        120.61        30.88 o
   4   2   2        109.65         91.58        31.79 o
  -4   2  -2        109.65        115.80        35.27 o
  -4  -2   2        109.65        190.00        38.17 o
   4   2   2        109.65        147.21        29.28 o
  -4  -2   2        109.65         97.31        34.99 o
  -4  -2   2        109.65        186.15        45.02 o
  -4  -2   2        164.15        294.31        43.92 o
  -4  -2   2        164.15        153.85        31.74 o
  -4   2  -2        164.15        120.63        32.83 o
   4  -2  -2        164.15        172.43        40.24 o
   4   2   2        164.15        132.97        36.20 o
   4  -2  -2        164.15        167.79        37.08 o
  -4  -2   2        164.15        190.55        43.34 o
   4   2   2        164.15        118.74        37.26 o
   4   2   2        164.15        201.51        43.56 o
  -4   2  -2        164.15        176.33        29.37 o
   4   2   2        164.15        195.17        43.12 o
  -5  -2  -2       2095.64       2384.67       149.50 o
  -5  -2  -2       2095.64       1927.86       157.08 o
   5  -2   2       2095.62       2295.47       108.88 o
   5  -2   2       2095.62       2142.93       137.71 o
   5   2  -2       2095.62       2011.08       124.17 o
  -5  -2  -2       2095.64       2294.09       136.41 o
  -5   2   2       2095.63       2121.24       132.60 o
   5  -2   2       2095.62       2102.24       124.40 o
   5   2  -2       2095.62       2267.36       127.42 o
   5  -2   2       2095.62       2130.53       130.42 o
   5   2  -2       2095.62       1827.23       130.11 o
  -5   2   2       2095.63       2095.66       154.56 o
   5   2  -2       3137.30       3167.89       180.52 o
   5   2  -2       3137.30       3242.69       205.29 o
   5  -2   2       3137.30       3568.82       206.19 o
  -5   2   2       3137.31       3266.88       173.46 o
  -5  -2  -2       3137.32       2874.40       182.76 o
   5   2  -2       3137.30       3423.08       191.94 o
  -5  -2  -2       3137.32       3020.34       173.43 o
  -5   2   2       3137.31       3373.19       149.01 o
   5  -2   2       3137.30       2978.82       169.69 o
  -5   2   2       3137.31       3248.07       167.09 o
  -5  -2  -2       3137.32       3522.84       172.52 o
  -5   2   2       3137.31       3142.22       186.90 o
   5   2   2       2095.64       2099.52       123.61 o
  -5   2  -2       2095.62       2099.73       139.08 o
   5   2   2       2095.64       2329.49       123.95 o
  -5  -2   2       2095.62       2214.34       159.20 o
   5   2   2       2095.64       2407.70       140.35 o
   5  -2  -2       2095.63       2200.73       125.18 o
  -5  -2   2       2095.62       2058.28       148.22 o
   5   2   2       2095.64       2066.68       144.34 o
   5  -2  -2       2095.63       1924.86       130.55 o
   5  -2  -2       2095.63       2073.23       126.13 o
  -5   2  -2       2095.62       2248.25       152.90 o
  -5  -2   2       2095.62       2260.43       136.42 o
  -5  -2   2       2095.62       2153.21       143.61 o
  -5   2  -2       3137.30       3158.27       184.36 o
   5   2   2       3137.32       3264.64       183.09 o
   5   2   2       3137.32       2910.32       195.23 o
   5  -2  -2       3137.31       3524.71       199.19 o
   5   2   2       3137.32       3688.35       196.21 o
  -5   2  -2       3137.30       3275.36       165.47 o
   5  -2  -2       3137.31       2951.41       177.11 o
  -5  -2   2       3137.30       3175.45       172.72 o
  -5  -2   2       3137.30       3176.83       186.11 o
   5   2   2       3137.32       3157.87       190.77 o
  -5  -2   2       3137.30       3449.32       197.95 o
  -6   2   2        927.18        944.27        88.97 o
  -6  -2  -2        927.18        809.38        89.85 o
  -6  -2  -2        927.18        839.31        86.40 o
   6   2  -2        927.18        883.90        86.75 o
   6   2  -2        927.18        866.28        78.27 o
   6  -2   2        927.18        945.95        89.99 o
   6  -2   2        927.18        887.86        79.49 o
  -6   2   2        927.18        970.29       104.48 o
  -6  -2  -2        927.18        807.26       101.84 o
   6   2  -2       1388.06       1410.11       113.55 o
  -6   2   2       1388.06       1527.12       105.92 o
  -6  -2  -2       1388.06       1450.96       117.90 o
   6  -2   2       1388.06       1407.15       124.69 o
  -6  -2  -2       1388.06       1207.21       101.38 o
   6   2  -2       1388.06       1235.38       112.87 o
   6  -2   2       1388.06       1265.19       101.77 o
   6   2  -2       1388.06       1220.57       121.24 o
  -6   2   2       1388.06       1280.41       111.96 o
   6  -2  -2       1388.06       1243.40       107.87 o
   6   2   2       1388.06       1341.46       116.47 o
   6   2   2       1388.06       1373.66       109.51 o
   6   2   2       1388.06       1382.13       112.21 o
  -6   2  -2       1388.06       1474.27       103.00 o
  -6  -2   2       1388.06       1136.95       108.93 o
   6  -2  -2       1388.06       1523.67       124.49 o
  -6  -2   2       1388.06       1283.49       101.94 o
  -6  -2   2       1388.06       1391.42       115.28 o
  -6   2  -2       1388.06       1276.66       108.79 o
   6   2   2       1388.06       1331.40       123.15 o
   6   2   2        927.18        938.08        93.68 o
  -6  -2   2        927.18       1045.56        94.12 o
  -6   2  -2        927.18        989.59       101.32 o
  -6  -2   2        927.18        893.60        98.50 o
   6   2   2        927.18        813.43        75.88 o
   6  -2  -2        927.18        924.71        80.45 o
  -6   2  -2        927.18        722.06        83.89 o
   6   2   2        927.18        957.75        87.92 o
  -6  -2   2        927.18        936.52       105.33 o
  -6  -2   2        927.18       1014.32        90.19 o
   6  -2  -2        927.18        919.81        85.31 o
  -7  -2  -2       3684.33       3579.76       259.56 o
  -7   2   2       3684.32       3469.63       246.09 o
   7  -2   2       3684.31       3698.79       204.02 o
  -7  -2  -2       3684.33       3856.70       216.54 o
  -7  -2  -2       3684.33       3930.37       227.91 o
   7   2  -2       3684.33       3774.18       223.51 o
   7  -2   2       3684.31       3614.43       220.04 o
   7   2  -2       3684.33       3392.69       202.95 o
  -7   2   2       3684.32       3749.33       221.52 o
  -7  -2  -2       5515.71       5267.56       284.94 o
   7  -2   2       5515.69       5487.33       324.58 o
   7  -2   2       5515.69       5405.15       285.81 o
  -7  -2  -2       5515.71       5749.34       308.94 o
   7   2  -2       5515.71       6009.58       312.17 o
   7   2  -2       5515.71       5557.86       333.42 o
   7   2  -2       5515.71       5891.91       297.72 o
  -7   2   2       5515.70       5254.46       300.55 o
  -7   2   2       5515.70       5630.31       276.19 o
   7  -2  -2       3684.32       3680.25       204.31 o
   7   2   2       3684.33       3718.91       220.61 o
   7   2   2       3684.33       3846.94       207.29 o
   7   2   2       3684.33       3640.07       225.74 o
  -7  -2   2       3684.33       4002.41       264.88 o
  -7  -2   2       3684.33       3780.55       241.86 o
   7  -2  -2       3684.32       4024.22       224.02 o
  -7   2  -2       3684.31       3523.10       223.05 o
  -7   2  -2       3684.31       4022.40       251.87 o
  -7  -2   2       3684.33       3569.24       218.84 o
  -7  -2   2       3684.33       3757.87       215.19 o
   7  -2  -2       5515.70       5473.13       295.70 o
  -7  -2   2       5515.71       5166.75       299.40 o
  -7   2  -2       5515.69       5822.75       306.43 o
  -7  -2   2       5515.71       5550.31       285.76 o
   7   2   2       5515.71       5888.74       298.43 o
  -7  -2   2       5515.71       5366.97       302.01 o
  -7   2  -2       5515.69       5528.65       274.20 o
   7   2   2       5515.71       5610.41       329.79 o
   7   2   2       5515.71       5684.66       294.86 o
   7   2   2       5515.71       5389.57       305.99 o
   7  -2  -2       5515.70       5569.47       320.56 o
  -8  -2  -2          0.18         -9.57        25.39 o
   8  -2   2          0.18         14.12        25.76 o
   8   2  -2          0.18          4.55        26.60 o
  -8   2   2          0.18         50.03        38.30 o
  -8   2   2          0.18         18.68        30.28 o
   8  -2   2          0.18        -22.29        22.29 o
  -8  -2  -2          0.18        -22.74        22.74 o
  -8  -2  -2          0.12         -2.81        27.03 o
  -8   2   2          0.12          7.76        25.99 o
   8  -2   2          0.12         -3.75        24.47 o
  -8  -2  -2          0.12        -14.41        20.55 o
  -8  -2  -2          0.12        -20.27        20.27 o
  -8   2   2          0.12         -8.38        24.79 o
   8  -2   2          0.12         38.75        30.55 o
   8   2  -2          0.12         11.40        25.96 o
   8   2  -2          0.12         -3.05        25.01 o
  -8   2  -2          0.18        -20.87        21.83 o
  -8  -2   2          0.18        -19.11        19.11 o
   8   2   2          0.18         23.04        29.64 o
   8  -2  -2          0.18         -5.14        27.07 o
  -8   2  -2          0.18         27.09        39.69 o
  -8  -2   2          0.18         11.81        28.35 o
   8  -2  -2          0.18        -17.17        21.80 o
   8   2   2          0.18          2.66        27.49 o
  -8   2  -2          0.12         22.02        30.73 o
   8   2   2          0.12         -0.75        28.15 o
  -8   2  -2          0.12        -13.71        28.48 o
   8   2   2          0.12         22.84        26.07 o
  -8  -2   2          0.12         14.89        33.96 o
   8  -2  -2          0.12          6.39        24.66 o
   8   2   2          0.12         -4.49        19.41 o
   8  -2  -2          0.12         29.13        27.86 o
  -9   2   2       5555.50       5408.52       329.20 o
   9  -2   2       5555.50       5442.90       350.56 o
   9  -2   2       5555.50       5574.94       311.05 o
  -9  -2  -2       5555.49       5631.63       314.12 o
  -9  -2  -2       5555.49       5557.18       333.59 o
   9   2  -2       5555.47       5047.01       350.97 o
  -9   2   2       5555.50       5968.72       305.36 o
  -9  -2  -2       3710.90       3803.91       296.10 o
   9  -2   2       3710.91       3862.75       250.10 o
  -9   2   2       3710.90       4142.56       253.36 o
   9   2  -2       3710.89       3892.41       233.90 o
  -9   2   2       3710.90       3854.59       286.70 o
   9   2  -2       3710.89       3910.12       252.87 o
   9  -2  -2       3710.90       4070.00       235.92 o
   9   2   2       3710.90       3583.12       242.71 o
  -9   2  -2       3710.91       3976.52       258.44 o
   9  -2  -2       3710.90       3922.54       249.68 o
  -9   2  -2       3710.91       3670.84       278.86 o
   9   2   2       3710.90       4105.58       235.32 o
  -9  -2   2       3710.89       3430.34       281.63 o
   9  -2  -2       5555.50       5080.46       341.31 o
  -9  -2   2       5555.47       5967.61       316.21 o
  -9   2  -2       5555.50       5903.54       306.17 o
  -9  -2   2       5555.47       4917.06       319.61 o
   9  -2  -2       5555.50       5528.92       321.09 o
   9   2   2       5555.49       5615.29       361.31 o
  -9   2  -2       5555.50       5959.63       337.20 o
 -10   2   2        232.91        253.86        76.67 o
 -10  -2  -2        232.91        238.82        75.62 o
  10  -2   2        232.91        188.67        59.40 o
  10  -2   2        232.91         97.18        49.75 o
  10   2  -2        232.91        225.50        71.22 o
  10  -2   2        155.57        129.68        53.25 o
 -10  -2  -2        155.58        174.79        73.68 o
 -10   2   2        155.58         39.88        41.17 o
  10   2  -2        155.58        189.25        59.73 o
  10   2  -2        155.58        136.27        48.78 o
 -10   2   2        155.58        111.55        61.32 o
 -10   2  -2        155.57        124.79        57.25 o
 -10  -2   2        155.58        147.70        65.90 o
  10  -2  -2        155.58         80.01        43.37 o
 -10   2  -2        155.57        142.28        71.30 o
  10   2   2        155.58        188.67        59.84 o
  10   2   2        155.58        193.25        55.57 o
 -10  -2   2        232.91        221.21        67.04 o
  10   2   2        232.91        275.14        82.74 o
 -10   2  -2        232.91        167.56        66.29 o
 -10  -2   2        232.91        125.31        52.81 o
  10  -2  -2        232.91        141.11        55.48 o
  10  -2  -2        232.91        282.40        76.68 o
 -10   2  -2        232.91         89.41        44.43 o
 -11   2   2        272.92        143.10        70.07 o
  11  -2   2        272.92        252.59        84.15 o
 -11  -2  -2        272.92        243.86        77.53 o
  11  -2   2        272.92        138.22        52.46 o
  11   2  -2        272.92        341.31        90.56 o
 -11   2   2        182.30         78.86        49.67 o
  11   2  -2        182.30        128.11        49.98 o
  11   2  -2        182.30        140.04        58.99 o
  11  -2   2        182.30        131.16        61.18 o
 -11  -2  -2        182.30        104.98        66.52 o
 -11   2   2        182.30        196.65        60.53 o
 -11   2  -2        272.92        297.24        84.37 o
  11  -2  -2        272.92        263.52        71.55 o
 -11  -2   2        272.92        288.97        83.23 o
 -11  -2   2        272.92        293.56        81.24 o
  11   2   2        272.92        368.34        95.53 o
  11  -2  -2        272.92        180.35        59.91 o
 -11  -2   2        182.30        145.59        63.67 o
  11  -2  -2        182.30        269.30        77.19 o
  11   2   2        182.30        104.69        48.55 o
 -11   2  -2        182.30        -12.50        38.49 o
  11   2   2        182.30        204.24        55.22 o
 -11   2  -2        182.30         24.11        41.63 o
  12  -2   2        130.47        156.34        85.45 o
 -12   2   2        130.47         72.87        51.56 o
 -12   2   2        130.47        183.42        65.40 o
 -12  -2  -2        130.47         90.79        54.70 o
  12   2  -2        130.47        116.82        68.15 o
 -12   2   2        195.33        199.47        88.91 o
  12  -2   2        195.33        137.05        60.96 o
 -12  -2  -2        195.33        276.18       102.28 o
  12   2  -2        195.33        292.45        91.86 o
  12  -2   2        195.33        231.76        76.08 o
 -12   2  -2        130.47         41.36        45.75 o
 -12  -2   2        130.47         89.83        52.70 o
 -12   2  -2        130.47        125.90        57.37 o
  12   2   2        130.47        113.21        49.55 o
  12   2   2        130.47        279.38        80.59 o
  12  -2  -2        130.47        174.70        75.55 o
 -12   2  -2        195.33        296.71        96.56 o
  12   2   2        195.33        164.95        62.38 o
  12  -2  -2        195.33        141.18        59.84 o
 -12  -2   2        195.33        275.33        87.70 o
  12  -2  -2        195.33        194.84        69.50 o
  -1  -3  -2      27729.67      28270.67       998.75 o
  -1   3   2      27729.65      28343.06      1091.77 o
   1   3  -2      27729.65      28622.38      1046.20 o
   1   3  -2      27729.65      26183.08      1095.51 o
  -1  -3  -2      27729.67      25367.54      1149.98 o
  -1  -3  -2      27729.67      26046.79       996.41 o
   1  -3   2      27729.66      27242.04      1112.69 o
  -1   3   2      27729.65      28009.94      1111.37 o
   1   3  -2      27729.65      28502.00      1049.03 o
  -1   3   2      27729.65      29354.84      1157.18 o
   1  -3   2      27729.66      26696.06      1010.68 o
   1  -3   2      27729.66      27744.56      1095.28 o
  -1   3   2      41513.32      41171.60      1679.43 o
  -1  -3  -2      41513.35      43458.80      1589.29 o
   1  -3   2      41513.34      42576.45      1719.75 o
   1   3  -2      41513.33      41016.25      1723.48 o
  -1  -3  -2      41513.35      39999.82      1650.83 o
   1  -3   2      41513.34      41292.79      1635.71 o
   1   3  -2      41513.33      43346.56      1520.22 o
   1   3  -2      41513.33      40615.98      1517.90 o
   1  -3   2      41513.34      43715.46      1679.48 o
  -1  -3  -2      41513.35      45103.70      1592.26 o
  -1   3   2      41513.32      42655.81      1532.69 o
  -1   3   2      41513.32      40429.50      1528.83 o
  -1  -3   2      41513.33      42228.58      1644.33 o
   1  -3  -2      41513.32      41205.99      1644.12 o
   1  -3  -2      41513.32      42706.70      1580.78 o
   1   3   2      41513.35      41408.05      1697.42 o
   1   3   2      41513.35      37570.17      1689.52 o
   1  -3  -2      41513.32      45358.51      1693.47 o
   1   3   2      41513.35      40886.00      1538.83 o
   1  -3  -2      41513.32      44850.18      1579.64 o
  -1  -3   2      27729.65      27526.82      1124.03 o
  -1  -3   2      27729.65      26073.52      1126.95 o
   1  -3  -2      27729.65      26551.40      1084.61 o
   1   3   2      27729.67      28450.65      1154.57 o
   1   3   2      27729.67      27053.23      1127.43 o
  -1  -3   2      27729.65      27310.94      1014.85 o
  -1   3  -2      27729.66      26745.21      1098.18 o
  -1   3  -2      27729.66      29113.28      1043.14 o
  -1   3  -2      27729.66      30045.01      1123.17 o
  -1   3  -2      27729.66      28253.01      1044.39 o
   1   3   2      27729.67      27148.86      1090.53 o
  -2  -3  -2       3396.67       3148.94       183.60 o
  -2   3   2       3396.67       3387.95       152.10 o
   2  -3   2       3396.66       3757.99       186.31 o
  -2   3   2       3396.67       3427.63       170.06 o
  -2  -3  -2       3396.67       3359.67       160.78 o
   2   3  -2       3396.66       3286.69       153.45 o
   2   3  -2       3396.66       3337.47       186.61 o
   2  -3   2       3396.66       3696.05       171.71 o
   2  -3   2       3396.66       3483.94       176.49 o
  -2   3   2       3396.67       3561.48       184.08 o
   2   3  -2       3396.66       3435.21       151.49 o
   2   3  -2       2268.87       2099.02       109.28 o
   2   3  -2       2268.87       2021.88       128.48 o
   2  -3   2       2268.87       2125.30       128.63 o
  -2  -3  -2       2268.87       2037.43       141.99 o
  -2  -3  -2       2268.87       2153.61       103.82 o
   2  -3   2       2268.87       2276.06       108.70 o
  -2   3   2       2268.87       2447.03       117.36 o
  -2  -3  -2       2268.87       2221.10       106.48 o
  -2   3   2       2268.87       2199.84       125.58 o
  -2   3   2       2268.87       2579.72       143.89 o
   2  -3   2       2268.87       2045.63       116.27 o
   2   3   2       3396.67       3317.16       194.32 o
  -2   3  -2       3396.66       3255.78       136.15 o
   2  -3  -2       3396.67       3491.01       155.44 o
   2  -3  -2       3396.67       3533.68       148.79 o
  -2  -3   2       3396.66       3671.71       146.25 o
  -2  -3   2       3396.66       3543.11       183.04 o
  -2   3  -2       3396.66       3323.56       140.81 o
   2  -3  -2       3396.67       3697.70       167.00 o
   2   3   2       3396.67       3536.62       167.43 o
   2  -3  -2       3396.67       3162.64       177.90 o
  -2  -3   2       3396.66       3103.90       188.73 o
  -2   3  -2       3396.66       3038.01       171.89 o
  -2   3  -2       3396.66       3423.91       172.33 o
   2   3   2       3396.67       3308.90       171.95 o
  -2  -3   2       3396.66       3638.89       148.58 o
  -2   3  -2       2268.87       2155.69       130.03 o
   2   3   2       2268.87       2261.66       143.37 o
   2   3   2       2268.87       2281.87        93.42 o
   2  -3  -2       2268.87       2165.17        95.92 o
   2  -3  -2       2268.87       2142.24       114.87 o
  -2  -3   2       2268.87       2299.55       128.93 o
   2  -3  -2       2268.87       2040.74       122.32 o
   2  -3  -2       2268.87       2129.64        98.00 o
  -2   3  -2       2268.87       2560.85       110.61 o
   2   3   2       2268.87       2285.23       129.10 o
   2   3   2       2268.87       2307.36        94.42 o
  -2  -3   2       2268.87       2320.39       145.52 o
  -2   3  -2       2268.87       2505.12       123.93 o
  -2   3  -2       2268.87       2250.52       111.40 o
  -2  -3   2       2268.87       2314.31       115.75 o
  -3   3   2       1212.13       1352.50        62.41 o
  -3   3   2       1212.13       1376.24       104.57 o
   3   3  -2       1212.13       1233.18        79.11 o
   3   3  -2       1212.13       1189.40        92.80 o
   3  -3   2       1212.14       1163.77        90.16 o
  -3  -3  -2       1212.14       1245.64        81.20 o
  -3  -3  -2       1212.14       1233.42       108.18 o
   3  -3   2       1212.14       1148.71        72.46 o
  -3   3   2       1212.13       1326.43        63.89 o
   3  -3   2       1212.14       1221.73        76.96 o
  -3   3   2       1814.65       1766.61       120.66 o
  -3   3   2       1814.65       1749.93       100.17 o
   3   3  -2       1814.65       1702.54       124.87 o
  -3   3   2       1814.65       1821.98       100.23 o
   3   3  -2       1814.65       2012.83       112.04 o
   3  -3   2       1814.66       2010.30       126.73 o
  -3  -3  -2       1814.66       1761.69       106.66 o
  -3  -3  -2       1814.66       1823.95       125.12 o
   3   3   2       1814.66       1997.42       121.83 o
  -3   3  -2       1814.66       1833.69       117.19 o
  -3   3  -2       1814.66       1631.35        89.60 o
  -3   3  -2       1814.66       1800.67        98.18 o
   3   3   2       1814.66       1963.51       135.89 o
  -3  -3   2       1814.65       1769.31       130.57 o
   3  -3  -2       1814.65       2031.34        97.34 o
  -3  -3   2       1814.65       1930.34       100.79 o
   3   3   2       1814.66       1805.30       118.94 o
   3  -3  -2       1814.65       1964.51       105.37 o
  -3  -3   2       1814.65       1966.68       104.41 o
  -3   3  -2       1814.66       1921.46        99.87 o
   3   3   2       1814.66       1821.89       114.46 o
  -3  -3   2       1814.65       2161.87       129.30 o
   3  -3  -2       1814.65       2046.79       115.76 o
  -3  -3   2       1212.13       1219.95        83.35 o
   3  -3  -2       1212.13       1159.44        72.86 o
   3  -3  -2       1212.13       1218.80        66.79 o
   3   3   2       1212.14       1325.81        71.86 o
   3  -3  -2       1212.13       1139.23        87.30 o
   3  -3  -2       1212.13       1142.07        69.34 o
   3   3   2       1212.14       1409.43        76.60 o
  -3   3  -2       1212.14       1323.35        91.59 o
   3   3   2       1212.14       1152.02       101.01 o
  -3  -3   2       1212.13       1332.25       106.94 o
   3   3   2       1212.14       1443.71        96.51 o
  -3  -3   2       1212.13       1323.20        97.82 o
  -3   3  -2       1212.14       1568.17        82.58 o
  -3   3  -2       1212.14       1283.89        81.80 o
  -4  -3  -2         94.43         66.85        34.17 o
  -4   3   2         94.43         37.17        23.48 o
  -4   3   2         94.43         94.28        22.80 o
  -4   3   2         94.43         71.26        19.03 o
   4  -3   2         94.43        108.65        21.31 o
   4   3  -2         94.43        114.09        27.90 o
   4   3  -2         94.43         73.33        27.84 o
   4  -3   2         94.43         43.38        23.84 o
   4  -3   2         94.43         78.32        24.24 o
  -4  -3  -2         94.43         51.07        23.43 o
  -4  -3  -2        141.37         81.31        28.39 o
   4  -3   2        141.37        108.87        33.86 o
   4   3  -2        141.37         91.29        30.52 o
  -4   3   2        141.37        107.62        21.23 o
  -4  -3  -2        141.37        118.73        36.76 o
   4  -3   2        141.37        125.31        18.12 o
  -4   3   2        141.37         74.69        25.96 o
   4  -3   2        141.37        130.97        23.74 o
  -4   3   2        141.37        133.06        36.69 o
   4   3  -2        141.37        109.52        36.85 o
   4  -3  -2        141.37        148.92        33.74 o
   4   3   2        141.37        137.01        37.78 o
   4   3   2        141.37         90.26        34.81 o
  -4  -3   2        141.37         88.91        26.32 o
   4   3   2        141.37        100.56        32.36 o
  -4  -3   2        141.37        128.00        40.36 o
   4  -3  -2        141.37        145.23        36.05 o
  -4  -3   2        141.37        104.39        38.84 o
   4   3   2        141.37        123.41        35.89 o
  -4   3  -2        141.37         85.35        30.03 o
  -4   3  -2        141.37         86.16        23.58 o
   4  -3  -2        141.37        151.15        23.45 o
   4   3   2         94.43         84.24        29.67 o
   4   3   2         94.43         44.05        34.90 o
  -4   3  -2         94.43         60.59        25.05 o
   4   3   2         94.43         67.33        19.64 o
  -4  -3   2         94.43         50.14        29.02 o
   4  -3  -2         94.43         96.78        29.18 o
  -4  -3   2         94.43        115.64        34.27 o
   4  -3  -2         94.43         88.59        24.20 o
   4   3   2         94.43         74.24        23.84 o
  -4  -3   2         94.43         50.69        29.89 o
  -4  -3   2         94.43         89.65        29.42 o
  -4   3  -2         94.43         58.60        24.62 o
  -5  -3  -2      22010.02      21994.55       838.30 o
   5   3  -2      22010.04      20242.40       881.42 o
  -5   3   2      22010.05      21304.61       846.03 o
  -5  -3  -2      22010.02      20613.74       959.53 o
  -5   3   2      22010.05      23117.41       952.49 o
   5  -3   2      22010.05      20657.78       882.18 o
   5  -3   2      22010.05      22042.88       826.64 o
   5   3  -2      22010.04      21353.41       850.83 o
   5  -3   2      32950.67      34545.28      1402.47 o
  -5   3   2      32950.67      32919.90      1237.01 o
   5   3  -2      32950.64      32887.02      1408.77 o
   5   3  -2      32950.64      33428.58      1259.64 o
  -5  -3  -2      32950.62      31217.48      1286.18 o
  -5   3   2      32950.67      31105.24      1324.16 o
   5  -3   2      32950.67      32527.64      1266.16 o
   5  -3   2      32950.67      34596.99      1256.10 o
   5   3   2      32950.62      32537.86      1369.32 o
  -5  -3   2      32950.64      33927.85      1329.99 o
   5   3   2      32950.62      31639.60      1394.65 o
  -5   3  -2      32950.67      33068.97      1324.65 o
   5   3   2      32950.62      32952.90      1262.67 o
  -5  -3   2      32950.64      32257.27      1279.12 o
  -5   3  -2      32950.67      32775.36      1232.40 o
   5   3   2      32950.62      34683.32      1320.04 o
   5  -3  -2      32950.67      34601.75      1387.98 o
   5  -3  -2      32950.67      31686.54      1284.23 o
  -5  -3   2      32950.64      32105.99      1373.80 o
   5   3   2      22010.02      21095.82       880.99 o
   5   3   2      22010.02      20731.33       840.46 o
  -5  -3   2      22010.04      20641.40       921.27 o
   5  -3  -2      22010.05      21592.30       820.81 o
   5   3   2      22010.02      20540.08       922.50 o
  -5  -3   2      22010.04      21723.01       951.86 o
   5  -3  -2      22010.05      21464.95       882.07 o
  -5  -3   2      22010.04      22525.77       842.16 o
  -5   3  -2      22010.05      20567.50       860.02 o
  -5   3  -2      22010.05      22828.44       938.85 o
   6   3  -2        256.54        271.78        67.49 o
   6   3  -2        256.54        387.93        59.81 o
   6  -3   2        256.54        275.71        43.93 o
   6  -3   2        256.54        208.64        54.82 o
   6   3  -2        256.54        295.75        67.32 o
  -6   3   2        256.54        240.94        57.36 o
  -6  -3  -2        256.54        182.42        44.64 o
  -6  -3  -2        256.54        193.08        54.23 o
  -6   3   2        256.54        224.79        46.91 o
   6   3  -2        171.36        136.15        37.03 o
  -6  -3  -2        171.36        101.26        39.51 o
  -6   3   2        171.36        158.39        54.45 o
  -6  -3  -2        171.36        162.02        55.61 o
  -6   3   2        171.36        164.57        41.11 o
   6  -3   2        171.36        126.90        36.60 o
   6   3  -2        171.36        213.85        52.03 o
  -6  -3  -2        171.36        144.66        38.93 o
   6  -3   2        171.36         66.88        37.07 o
  -6   3  -2        171.36         89.30        36.88 o
  -6  -3   2        171.36         90.07        42.79 o
  -6  -3   2        171.36        261.70        59.21 o
  -6  -3   2        171.36        161.36        42.84 o
   6   3   2        171.36        146.00        42.33 o
   6   3   2        171.36        188.74        53.34 o
   6   3   2        171.36        192.03        39.62 o
  -6   3  -2        171.36        142.98        45.13 o
   6  -3  -2        171.36        126.60        41.23 o
   6  -3  -2        171.36        127.65        36.33 o
   6  -3  -2        256.54        337.03        55.57 o
  -6   3  -2        256.54        228.23        46.10 o
   6   3   2        256.54        184.16        53.79 o
   6  -3  -2        256.54        191.29        49.62 o
  -6  -3   2        256.54        271.07        61.26 o
   6   3   2        256.54        219.51        56.04 o
  -6  -3   2        256.54        216.70        58.78 o
  -6   3  -2        256.54        250.91        57.95 o
  -6  -3   2        256.54        231.73        48.86 o
   6   3   2        256.54        254.29        61.78 o
  -7   3   2      13463.77      12993.19       567.06 o
   7   3  -2      13463.76      13825.11       594.64 o
   7   3  -2      13463.76      14340.18       650.07 o
   7  -3   2      13463.76      13158.87       576.13 o
   7   3  -2      13463.76      13717.75       666.80 o
   7  -3   2      13463.76      13003.99       648.07 o
  -7  -3  -2      13463.75      13936.19       593.28 o
  -7  -3  -2      13463.75      13926.77       626.06 o
  -7   3   2      13463.77      13344.43       619.76 o
   7  -3   2       8993.39       8729.78       433.67 o
  -7  -3  -2       8993.38       9003.45       451.34 o
   7  -3   2       8993.39       9117.00       405.14 o
  -7   3   2       8993.39       8881.99       475.55 o
   7   3  -2       8993.38       9121.45       410.95 o
  -7  -3  -2       8993.38       9582.72       417.58 o
   7   3  -2       8993.38       8265.98       429.67 o
  -7  -3  -2       8993.38       8831.48       495.88 o
  -7   3   2       8993.39       8768.75       412.67 o
   7  -3  -2       8993.39       9863.80       442.89 o
  -7  -3   2       8993.38       9087.95       416.75 o
   7   3   2       8993.38       9135.22       435.21 o
  -7   3  -2       8993.39       8904.11       424.27 o
   7   3   2       8993.38       9068.36       405.48 o
  -7  -3   2       8993.38       8287.14       445.80 o
  -7   3  -2       8993.39       8490.30       464.02 o
   7   3   2       8993.38       9455.11       460.71 o
  -7  -3   2       8993.38       8978.33       489.36 o
   7  -3  -2       8993.39       9056.23       401.86 o
  -7  -3   2      13463.76      12866.07       634.10 o
   7  -3  -2      13463.77      13292.49       592.57 o
  -7   3  -2      13463.76      13984.06       621.54 o
   7   3   2      13463.75      13576.46       594.50 o
   7  -3  -2      13463.77      12924.63       638.42 o
  -7   3  -2      13463.76      13719.03       569.29 o
  -7  -3   2      13463.76      13936.88       588.74 o
   7   3   2      13463.75      13843.12       629.48 o
   7   3   2      13463.75      13369.76       658.39 o
  -7  -3   2      13463.76      12897.68       616.76 o
   8   3  -2        929.37        899.96       121.55 o
  -8   3   2        929.36        795.38        89.23 o
  -8  -3  -2        929.36        938.89        99.04 o
   8   3  -2        929.37        980.64       108.89 o
  -8  -3  -2        929.36        841.60       105.37 o
   8   3  -2        929.37        840.82       107.13 o
  -8   3   2        929.36        971.47       114.87 o
   8  -3   2        929.36       1047.69        96.75 o
   8  -3   2        929.36        847.37       107.95 o
   8  -3   2        620.79        724.55        92.34 o
   8   3  -2        620.79        745.38        82.14 o
   8   3  -2        620.79        732.94        92.02 o
  -8  -3  -2        620.79        630.40       111.30 o
  -8   3   2        620.79        519.48        77.58 o
  -8  -3  -2        620.79        802.03        97.13 o
   8  -3   2        620.79        500.70        68.95 o
  -8  -3  -2        620.79        885.86        94.51 o
  -8   3   2        620.79        542.00        89.67 o
  -8  -3   2        620.79        836.45       117.46 o
  -8  -3   2        620.79        474.99        80.10 o
   8  -3  -2        620.79        767.74        94.26 o
  -8   3  -2        620.79        613.00        92.61 o
   8   3   2        620.79        733.44        81.75 o
   8   3   2        620.79        738.24        99.57 o
  -8  -3   2        620.79        599.45        84.61 o
   8  -3  -2        620.79        570.41        75.78 o
   8   3   2        620.79        604.81        84.09 o
  -8   3  -2        620.79        680.00        88.23 o
  -8   3  -2        929.36        848.24        91.82 o
   8  -3  -2        929.36        935.35       107.71 o
   8   3   2        929.36       1100.18       127.81 o
  -8  -3   2        929.37        912.04        97.93 o
   8   3   2        929.36        929.74       101.60 o
  -8  -3   2        929.37        881.25       105.44 o
  -8  -3   2        929.37        838.01       110.18 o
  -8   3  -2        929.36        854.17       105.74 o
   8  -3  -2        929.36       1109.69       108.90 o
   9  -3   2        815.01        832.61       107.31 o
   9   3  -2        815.01        964.56       113.97 o
  -9  -3  -2        815.02        806.40       100.36 o
  -9  -3  -2        815.02       1067.51       143.82 o
  -9   3   2        815.02        829.13        98.09 o
   9   3  -2        815.01        969.04        99.73 o
   9  -3   2        815.01        849.00        96.44 o
  -9   3   2        815.02        798.93       118.36 o
   9  -3   2       1220.13       1336.43       118.41 o
  -9   3   2       1220.14       1248.60       138.08 o
   9   3  -2       1220.13       1280.45       150.14 o
  -9   3   2       1220.14       1109.66       114.20 o
  -9  -3  -2       1220.14       1139.39       130.86 o
   9  -3   2       1220.13       1222.39       137.84 o
  -9  -3  -2       1220.14       1357.09       125.69 o
  -9   3  -2       1220.13       1258.56       136.84 o
  -9  -3   2       1220.13       1395.72       128.87 o
   9  -3  -2       1220.14       1155.78       129.32 o
   9  -3  -2       1220.14       1238.35       123.81 o
  -9  -3   2       1220.13        910.11       119.18 o
  -9   3  -2       1220.13       1105.89       112.99 o
   9   3   2       1220.14       1167.51       140.00 o
   9  -3  -2        815.02        836.58        98.07 o
  -9   3  -2        815.01        822.93       116.21 o
   9   3   2        815.02        950.24       110.10 o
   9  -3  -2        815.02        779.46       103.41 o
  -9   3  -2        815.01        924.93       109.81 o
  -9  -3   2        815.01        718.81       117.70 o
   9   3   2        815.02        731.86        88.97 o
  10   3  -2        167.53        257.73        73.41 o
  10   3  -2        167.53        122.09        51.96 o
  10  -3   2        167.53        243.52        70.66 o
 -10  -3  -2        167.53        111.04        66.32 o
 -10   3   2        167.53        175.48        70.70 o
 -10   3   2        167.53         81.72        42.16 o
 -10  -3  -2        250.80        406.48        86.41 o
  10  -3   2        250.80        254.98        57.80 o
  10   3  -2        250.80        225.43        77.70 o
  10  -3   2        250.80        110.61        49.87 o
 -10  -3  -2        250.80        346.31        84.63 o
 -10   3   2        250.80        279.65        80.49 o
 -10   3   2        250.80        345.58        75.45 o
 -10   3  -2        250.80        190.22        58.18 o
 -10   3  -2        250.80        322.80        85.35 o
 -10  -3   2        250.80        197.50        65.23 o
  10  -3  -2        250.80        221.14        72.52 o
 -10  -3   2        250.80        208.13        67.35 o
  10   3   2        250.80        261.13        83.53 o
  10  -3  -2        250.80        325.26        74.96 o
 -10   3  -2        167.53        103.36        53.96 o
  10  -3  -2        167.53        216.36        63.39 o
  10  -3  -2        167.53        187.37        56.44 o
  10   3   2        167.53        124.30        48.40 o
 -10   3  -2        167.53         27.13        34.70 o
 -10  -3   2        167.53         98.48        53.58 o
  10   3   2        167.53        242.69        64.94 o
  11   3  -2       5274.66       5750.37       315.86 o
  11   3  -2       5274.66       4651.25       325.81 o
 -11   3   2       5274.67       4440.70       354.93 o
 -11  -3  -2       5274.66       5492.05       405.87 o
 -11   3   2       5274.67       5179.90       314.68 o
  11  -3   2       5274.66       5242.87       338.34 o
  11  -3   2       7896.56       7968.73       417.62 o
 -11   3   2       7896.57       8339.07       475.41 o
 -11  -3  -2       7896.55       7719.42       467.05 o
  11   3  -2       7896.55       7360.02       489.54 o
  11  -3   2       7896.56       8147.47       493.49 o
 -11  -3  -2       7896.55       8131.63       438.69 o
 -11  -3   2       5274.66       5170.59       389.85 o
  11  -3  -2       5274.67       5470.83       338.26 o
 -11   3  -2       5274.66       5222.52       371.64 o
 -11   3  -2       5274.66       5053.45       321.52 o
  11   3   2       5274.66       5038.25       328.75 o
  11   3   2       5274.66       5689.79       308.52 o
 -11  -3   2       7896.55       8612.05       441.50 o
  11  -3  -2       7896.57       8040.47       486.67 o
  11  -3  -2       7896.57       8392.93       439.89 o
  11   3   2       7896.55       8159.39       505.97 o
 -11   3  -2       7896.56       7696.89       461.39 o
 -11  -3   2       7896.55       8157.41       470.95 o
 -11   3  -2       7896.56       8117.24       429.76 o
  12   3  -2          2.33         13.52        42.62 o
 -12  -3  -2          2.33         58.85        75.71 o
  12  -3   2          2.33         -6.84        30.98 o
 -12   3   2          2.33         -0.30        70.81 o
  12  -3   2          2.33        -32.28        32.28 o
  12   3  -2          1.55        -12.31        51.33 o
 -12   3   2          1.55        -24.28        39.48 o
  12   3  -2          1.55         19.15        37.32 o
 -12   3   2          1.55        -33.37        33.37 o
 -12  -3  -2          1.55        -35.18        35.18 o
  12  -3   2          1.55        -13.66        50.28 o
  12   3   2          1.55         -7.89        27.49 o
  12  -3  -2          1.55        -48.12        60.72 o
 -12   3  -2          1.55         10.28        36.88 o
  12   3   2          1.55        -32.67        32.67 o
 -12  -3   2          1.55        -31.45        41.71 o
 -12   3  -2          1.55         53.24        49.15 o
 -12   3  -2          2.33         36.44        69.78 o
  12  -3  -2          2.33         -1.97        35.57 o
  12   3   2          2.33         91.88        55.85 o
 -12  -3   2          2.33         87.20        54.54 o
  12  -3  -2          2.33        -35.36        35.36 o
 -12  -3   2          2.33         13.66        31.88 o
   0  -4  -2       3304.58       3566.63       140.00 o
   0   4   2       3304.58       3085.85       153.45 o
   0   4  -2       3304.57       3161.12       195.01 o
   0   4   2       3304.58       3118.12       192.07 o
   0   4  -2       3304.57       3182.14       182.77 o
   0  -4  -2       3304.58       3123.07       194.88 o
   0  -4   2       3304.57       3779.27       198.45 o
   0   4   2       3304.58       3292.57       158.32 o
   0  -4   2       3304.57       3557.44       195.65 o
   0   4   2       3304.58       3223.16       151.99 o
   0  -4   2       3304.57       3758.33       187.84 o
   0  -4  -2       3304.58       3625.61       140.22 o
   0   4   2       2207.36       2428.11       143.92 o
   0  -4   2       2207.36       1911.56       103.56 o
   0   4  -2       2207.36       2300.03       114.01 o
   0   4   2       2207.36       2707.55       154.28 o
   0  -4  -2       2207.36       2319.18       138.88 o
   0   4   2       2207.36       2563.01       150.19 o
   0  -4   2       2207.36       2018.62       110.13 o
   0  -4   2       2207.36       2162.92       113.79 o
   0  -4   2       2207.36       1949.20       136.44 o
   0   4  -2       2207.36       2097.75       145.13 o
   1   4  -2       2774.58       2693.66       169.44 o
  -1   4   2       2774.58       3076.42       172.04 o
  -1   4   2       2774.58       2792.51       173.20 o
   1   4  -2       2774.58       3044.80       125.29 o
  -1  -4  -2       2774.58       2731.16       168.61 o
  -1  -4  -2       2774.58       2679.32       119.27 o
   1  -4   2       2774.58       2950.62       164.28 o
  -1   4   2       2774.58       2982.74       161.42 o
  -1  -4  -2       2774.58       2654.55       115.51 o
   1  -4   2       2774.58       2834.06       131.17 o
   1  -4   2       2774.58       2981.77       137.46 o
   1   4  -2       2774.58       2886.38       123.36 o
  -1  -4  -2       2774.58       2527.39       163.24 o
   1   4  -2       4153.76       3827.81       235.66 o
   1   4  -2       4153.76       3963.07       222.23 o
  -1   4   2       4153.75       3921.75       183.81 o
   1  -4   2       4153.76       4578.73       224.24 o
  -1   4   2       4153.75       4128.35       224.94 o
   1   4  -2       4153.76       4263.36       175.36 o
   1  -4   2       4153.76       4343.73       224.86 o
  -1  -4  -2       4153.75       4571.79       185.93 o
  -1   4   2       4153.75       4385.08       187.58 o
   1  -4   2       4153.76       4129.26       221.79 o
  -1  -4  -2       4153.75       4438.08       184.68 o
  -1  -4  -2       4153.75       3816.73       231.45 o
   1   4  -2       4153.76       4023.44       173.30 o
   1   4   2       4153.75       4142.05       191.67 o
  -1   4  -2       4153.76       4256.43       229.29 o
   1   4   2       4153.75       4244.42       194.36 o
   1  -4  -2       4153.75       4780.45       198.92 o
  -1  -4   2       4153.76       4480.37       234.38 o
   1  -4  -2       4153.75       4598.47       235.12 o
  -1  -4   2       4153.76       4371.69       236.92 o
   1   4   2       4153.75       4342.03       200.70 o
  -1  -4   2       2774.58       2786.48       174.51 o
   1   4   2       2774.58       2708.94       164.28 o
   1  -4  -2       2774.58       2761.93       157.16 o
  -1  -4   2       2774.58       2689.66       132.58 o
   1   4   2       2774.58       3175.96       178.27 o
  -1   4  -2       2774.58       3010.01       115.32 o
  -1  -4   2       2774.58       2740.48       145.44 o
  -1   4  -2       2774.58       3169.90       149.09 o
  -1  -4   2       2774.58       2477.44       138.40 o
  -1   4  -2       2774.58       2830.27       173.94 o
   1   4   2       2774.58       2930.56       171.57 o
   2  -4   2        267.27        298.23        43.86 o
   2   4  -2        267.27        246.98        30.66 o
  -2   4   2        267.27        190.32        28.21 o
   2  -4   2        267.27        233.11        40.19 o
  -2   4   2        267.27        260.73        39.97 o
   2   4  -2        267.27        229.75        42.81 o
  -2  -4  -2        267.27        284.86        34.92 o
  -2  -4  -2        267.27        277.56        33.76 o
   2  -4   2        267.27        296.64        45.62 o
   2   4  -2        267.27        211.52        53.80 o
  -2   4   2        267.27        260.83        53.23 o
  -2   4   2        267.27        249.68        32.09 o
  -2  -4  -2        267.27        258.71        55.23 o
   2   4  -2        267.27        289.49        34.84 o
   2  -4   2        178.53        207.14        29.18 o
  -2   4   2        178.53        244.96        34.15 o
  -2   4   2        178.53        191.77        42.17 o
  -2  -4  -2        178.53        163.95        23.39 o
  -2  -4  -2        178.53        166.70        45.50 o
   2   4  -2        178.53        151.46        23.86 o
  -2   4   2        178.53        191.53        47.06 o
   2  -4   2        178.53        236.11        49.01 o
   2  -4   2        178.53        190.89        32.90 o
  -2  -4  -2        178.53        194.40        26.17 o
   2  -4   2        178.53        162.41        25.91 o
   2   4  -2        178.53        206.90        25.27 o
   2   4  -2        178.53        169.17        41.84 o
  -2   4  -2        267.27        304.83        48.08 o
   2  -4  -2        267.27        321.81        34.24 o
   2   4   2        267.27        263.50        40.61 o
   2  -4  -2        267.27        279.96        46.32 o
  -2   4  -2        267.27        232.03        22.78 o
   2  -4  -2        267.27        299.49        25.63 o
  -2   4  -2        267.27        253.42        21.64 o
  -2  -4   2        267.27        269.24        46.34 o
   2   4   2        267.27        209.49        32.10 o
  -2   4  -2        267.27        181.42        40.55 o
  -2  -4   2        267.27        217.79        52.39 o
   2   4   2        267.27        204.18        53.33 o
   2  -4  -2        267.27        317.73        23.08 o
  -2   4  -2        178.53        169.95        22.22 o
   2  -4  -2        178.53        201.20        42.08 o
  -2  -4   2        178.53        175.72        30.47 o
  -2   4  -2        178.53        228.39        21.66 o
   2   4   2        178.53        196.37        42.66 o
   2  -4  -2        178.53        174.84        19.94 o
  -2  -4   2        178.53        141.73        29.23 o
   2  -4  -2        178.53        180.33        35.10 o
   2   4   2        178.53        135.72        40.75 o
  -2  -4   2        178.53        240.69        54.27 o
  -2   4  -2        178.53        187.64        28.57 o
  -2   4  -2        178.53        188.75        44.38 o
   2  -4  -2        178.53        163.36        18.36 o
   3   4  -2       3612.01       4106.10       180.63 o
  -3   4   2       3612.02       3790.29       214.01 o
  -3  -4  -2       3612.00       3869.42       219.31 o
  -3  -4  -2       3612.00       3337.86       166.87 o
   3  -4   2       3612.02       3666.16       181.27 o
   3   4  -2       3612.01       3898.40       173.61 o
   3  -4   2       3612.02       3649.22       170.91 o
  -3  -4  -2       3612.00       3531.77       171.23 o
  -3  -4  -2       3612.00       3430.50       219.92 o
   3   4  -2       3612.01       3401.60       200.92 o
   3  -4   2       3612.02       2933.68       191.59 o
   3   4  -2       5407.45       5630.14       290.82 o
  -3   4   2       5407.46       4904.85       274.78 o
   3   4  -2       5407.45       5354.67       304.69 o
  -3   4   2       5407.46       5254.41       241.93 o
  -3  -4  -2       5407.43       5294.33       285.05 o
  -3   4   2       5407.46       5256.65       257.66 o
   3   4  -2       5407.45       5484.57       247.75 o
   3  -4   2       5407.47       5723.89       283.57 o
  -3   4   2       5407.46       5388.94       237.85 o
  -3  -4  -2       5407.43       5052.00       245.39 o
  -3  -4  -2       5407.43       5846.75       257.40 o
   3   4   2       3612.00       3708.37       153.38 o
  -3   4  -2       3612.02       4002.32       198.08 o
   3   4   2       3612.00       4047.53       156.52 o
   3  -4  -2       3612.02       3437.26       174.71 o
  -3   4  -2       3612.02       4086.11       168.04 o
   3  -4  -2       3612.02       3749.48       165.17 o
  -3  -4   2       3612.01       3775.80       180.78 o
   3   4   2       3612.00       3529.98       198.60 o
   3  -4  -2       3612.02       3511.31       196.31 o
   3  -4  -2       3612.02       3234.67       156.71 o
  -3   4  -2       3612.02       3954.27       170.59 o
   3   4   2       3612.00       3116.18       211.59 o
  -3  -4   2       3612.01       3824.80       225.20 o
  -3  -4   2       3612.01       3562.46       204.94 o
   3  -4  -2       5407.46       5818.90       284.88 o
  -3  -4   2       5407.45       5235.95       296.30 o
   3  -4  -2       5407.46       6073.20       268.06 o
  -3   4  -2       5407.47       5298.99       258.71 o
  -3  -4   2       5407.45       6046.66       238.28 o
   3  -4  -2       5407.46       5693.14       227.58 o
  -3   4  -2       5407.47       5293.20       274.79 o
   3   4   2       5407.43       5458.92       274.64 o
   3   4   2       5407.43       5380.40       299.53 o
  -3  -4   2       5407.45       5427.19       231.79 o
  -3   4  -2       5407.47       5373.05       224.44 o
  -3   4  -2       5407.47       5459.85       231.44 o
   3  -4  -2       5407.46       5952.59       236.13 o
   3   4   2       5407.43       5465.01       257.26 o
  -3  -4   2       5407.45       5359.94       279.79 o
   4  -4   2          6.96          8.88        16.47 o
  -4  -4  -2          6.96         40.24        22.45 o
   4   4  -2          6.96         30.56        18.77 o
   4  -4   2          6.96          8.22        12.47 o
  -4   4   2          6.96         18.54        21.90 o
   4  -4   2          6.96         12.65        20.08 o
  -4  -4  -2          6.96         23.29        23.69 o
  -4  -4  -2          6.96         30.60        27.76 o
   4   4  -2          6.96         28.87        26.13 o
  -4   4   2          6.96          8.76         7.91 o
  -4   4   2         10.41          8.46        16.87 o
   4   4  -2         10.41         -1.44        19.68 o
  -4  -4  -2         10.41          9.01        16.90 o
  -4  -4  -2         10.41         32.69        27.85 o
   4   4  -2         10.41          9.35        24.07 o
  -4   4   2         10.41         33.50        23.22 o
   4  -4   2         10.41         68.17        29.01 o
   4   4  -2         10.41         -2.86        18.37 o
  -4   4   2         10.41         15.24        13.41 o
  -4  -4   2          6.96         16.57        21.11 o
  -4   4  -2          6.96         28.31        21.18 o
   4   4   2          6.96         37.59        15.52 o
  -4   4  -2          6.96          4.17        17.45 o
   4   4   2          6.96         28.09        16.13 o
   4   4   2          6.96          3.94        17.75 o
  -4  -4   2          6.96          5.42        21.91 o
  -4   4  -2          6.96          5.14        11.83 o
   4  -4  -2          6.96         -3.60        13.03 o
   4   4   2          6.96         -3.45        24.36 o
   4  -4  -2          6.96          2.99        15.75 o
  -4  -4   2          6.96         24.84        20.37 o
   4   4   2         10.41          8.75        24.97 o
   4  -4  -2         10.41         30.12        13.36 o
  -4  -4   2         10.41         18.36        27.14 o
  -4   4  -2         10.41         24.31        23.37 o
  -4  -4   2         10.41         -2.34        20.74 o
   4  -4  -2         10.41         32.50        21.38 o
   4   4   2         10.41         11.49        20.63 o
   4  -4  -2         10.41          3.31        15.88 o
  -4   4  -2         10.41         16.94        16.05 o
  -4  -4   2         10.41         33.54        18.64 o
   4   4   2         10.41         12.95        20.04 o
  -5   4   2       1329.49       1468.33        80.28 o
  -5  -4  -2       1329.48       1154.59       124.61 o
   5   4  -2       1329.48       1274.91       111.94 o
  -5  -4  -2       1329.48       1330.70       100.98 o
   5  -4   2       1329.49       1400.19        96.47 o
  -5  -4  -2       1329.48       1428.31       125.38 o
   5   4  -2       1329.48       1261.63        92.28 o
   5  -4   2       1329.49       1136.64       105.44 o
  -5   4   2       1329.49       1402.11        82.23 o
  -5   4   2       1329.49       1364.50       122.59 o
   5   4  -2       1990.34       2245.44       143.22 o
  -5   4   2       1990.34       1686.68       138.63 o
   5  -4   2       1990.34       2034.19        91.04 o
   5   4  -2       1990.34       2007.88       165.60 o
   5  -4   2       1990.34       2101.48        95.20 o
  -5  -4  -2       1990.33       1760.49       124.71 o
   5   4  -2       1990.34       1839.34       151.47 o
  -5   4   2       1990.34       2140.30       126.26 o
  -5  -4  -2       1990.33       1831.61       146.89 o
   5  -4   2       1990.34       2108.75       151.70 o
  -5   4  -2       1990.34       1971.58       117.82 o
   5   4   2       1990.33       1944.73       156.79 o
   5   4   2       1990.33       1942.05       147.04 o
   5  -4  -2       1990.34       1980.90       121.19 o
  -5   4  -2       1990.34       1655.15       134.72 o
  -5  -4   2       1990.34       2040.70       151.10 o
  -5  -4   2       1990.34       1913.03       158.74 o
   5   4   2       1990.33       2276.36       148.65 o
  -5  -4   2       1990.34       1757.01       118.13 o
   5  -4  -2       1990.34       2000.94       138.53 o
   5   4   2       1329.48       1231.37       122.49 o
  -5   4  -2       1329.49       1460.17       116.05 o
   5  -4  -2       1329.49       1254.62        89.34 o
  -5  -4   2       1329.48       1184.40       119.73 o
   5  -4  -2       1329.49       1216.72       104.11 o
  -5  -4   2       1329.48       1495.37       108.96 o
   5   4   2       1329.48       1313.08       110.93 o
  -5   4  -2       1329.49       1443.44        98.35 o
   5   4   2       1329.48       1275.37        85.89 o
  -5  -4   2       1329.48       1364.79       126.48 o
   6  -4   2        112.59        121.05        44.53 o
  -6  -4  -2        112.59        110.12        51.31 o
   6  -4   2        112.59         81.82        35.10 o
  -6   4   2        112.59        114.30        31.98 o
  -6  -4  -2        112.59        149.06        58.25 o
   6   4  -2        112.59        117.08        36.21 o
  -6  -4  -2        112.59        122.41        39.98 o
   6   4  -2        112.59         80.82        36.64 o
  -6   4   2        112.59        102.64        43.30 o
   6   4  -2        168.55        107.56        56.66 o
  -6   4   2        168.55        183.10        45.83 o
  -6   4   2        168.55        217.01        62.60 o
  -6  -4  -2        168.55         93.07        44.00 o
   6   4  -2        168.55        196.16        52.49 o
   6  -4   2        168.55        231.45        59.56 o
   6   4  -2        168.55        171.22        58.87 o
  -6  -4  -2        168.55        167.32        46.92 o
   6  -4   2        168.55        211.16        33.04 o
   6  -4  -2        112.59         99.52        33.50 o
  -6   4  -2        112.59        124.76        38.76 o
  -6  -4   2        112.59         87.26        37.17 o
   6   4   2        112.59        142.97        60.34 o
   6   4   2        112.59        158.88        37.97 o
   6  -4  -2        112.59        149.36        47.81 o
  -6  -4   2        112.59         78.62        41.97 o
   6   4   2        112.59        115.88        41.96 o
  -6  -4   2        112.59          4.67        33.75 o
  -6   4  -2        112.59         68.24        35.98 o
   6   4   2        168.55        156.23        49.59 o
  -6  -4   2        168.55        113.34        57.15 o
   6  -4  -2        168.55        209.97        45.75 o
  -6   4  -2        168.55        311.61        71.10 o
   6   4   2        168.55        168.60        56.81 o
  -6   4  -2        168.55        174.51        42.81 o
  -6  -4   2        168.55        251.49        50.46 o
   6  -4  -2        168.55        240.41        58.08 o
   6   4   2        168.55        205.31        57.18 o
  -6  -4   2        168.55        141.29        47.84 o
   7   4  -2        877.58        771.37       106.54 o
   7   4  -2        877.58        709.70       104.18 o
   7  -4   2        877.59        934.59        75.55 o
  -7  -4  -2        877.58       1025.73        98.50 o
  -7  -4  -2        877.58        901.93       107.69 o
  -7   4   2        877.59       1266.52       123.81 o
  -7   4   2        877.59        851.83        89.19 o
   7   4  -2        877.58        870.16        98.52 o
   7  -4   2        877.59        779.26       100.12 o
  -7  -4  -2        586.20        597.09        75.25 o
  -7  -4  -2        586.20        555.15        81.90 o
   7  -4   2        586.21        555.14        81.79 o
  -7   4   2        586.21        544.43        63.48 o
   7   4  -2        586.20        592.17        69.68 o
  -7   4   2        586.21        613.28        89.40 o
   7   4  -2        586.20        654.94        85.03 o
   7  -4   2        586.21        559.82        70.08 o
  -7  -4  -2        586.20        702.66       109.72 o
  -7  -4   2        586.20        581.29        79.12 o
  -7  -4   2        586.20        562.56        95.57 o
  -7  -4   2        586.20        503.21        83.09 o
   7   4   2        586.20        608.22        66.07 o
   7  -4  -2        586.21        597.48        81.65 o
   7   4   2        586.20        655.49        82.73 o
   7   4   2        586.20        573.89        89.31 o
   7  -4  -2        586.21        564.06        69.16 o
  -7   4  -2        586.21        602.53        87.14 o
  -7   4  -2        586.21        665.80        75.73 o
   7   4   2        877.58        995.07       106.52 o
  -7  -4   2        877.58        774.86        85.61 o
  -7   4  -2        877.59        954.49        91.80 o
  -7  -4   2        877.58       1005.77       120.57 o
   7  -4  -2        877.59        847.29        85.02 o
  -7   4  -2        877.59        968.22       108.85 o
   7   4   2        877.58        860.25       107.13 o
  -7  -4   2        877.58        996.52       108.61 o
   7   4   2        877.58        880.38       105.89 o
   7  -4  -2        877.59        763.19        94.62 o
  -8  -4  -2         40.24          9.38        24.98 o
  -8  -4  -2         40.24         76.89        46.10 o
   8  -4   2         40.25         -1.85        29.70 o
   8   4  -2         40.25          1.79        30.14 o
  -8   4   2         40.24         52.91        30.02 o
   8   4  -2         40.25         45.61        32.95 o
   8  -4   2         40.25          5.64        26.40 o
  -8   4   2         40.24         28.78        32.98 o
  -8  -4  -2         40.24         22.03        30.19 o
  -8   4   2         60.25         17.51        28.49 o
   8   4  -2         60.25         55.74        32.41 o
   8   4  -2         60.25        172.30        55.20 o
   8   4  -2         60.25         93.71        48.20 o
   8  -4   2         60.25         97.14        43.74 o
  -8  -4  -2         60.25         26.49        33.18 o
   8  -4   2         60.25         42.21        25.76 o
  -8  -4  -2         60.25         66.34        38.40 o
  -8   4   2         60.25         45.96        38.26 o
   8   4   2         40.24         85.12        39.50 o
   8   4   2         40.24         34.43        27.56 o
   8   4   2         40.24         32.06        42.47 o
  -8   4  -2         40.25         20.30        26.41 o
   8  -4  -2         40.24         21.15        27.38 o
  -8  -4   2         40.25         57.02        43.45 o
  -8  -4   2         40.25          0.00        33.31 o
   8  -4  -2         40.24          8.96        29.91 o
  -8  -4   2         40.25         25.14        32.55 o
  -8   4  -2         40.25         18.94        31.61 o
  -8   4  -2         60.25        108.82        41.89 o
   8   4   2         60.25         77.40        37.43 o
  -8  -4   2         60.25         67.80        49.83 o
   8   4   2         60.25        118.48        49.43 o
   8   4   2         60.25        153.44        52.62 o
  -8  -4   2         60.25         57.71        36.42 o
  -8  -4   2         60.25        104.49        47.24 o
  -8   4  -2         60.25         21.94        35.93 o
   8  -4  -2         60.25        152.96        51.15 o
   8  -4  -2         60.25         41.24        34.86 o
  -9  -4  -2        747.90        680.31       105.86 o
   9   4  -2        747.90        724.23       101.27 o
  -9   4   2        747.90        642.45        90.57 o
   9   4  -2        747.90        773.07       118.53 o
   9  -4   2        747.89        699.09        79.89 o
   9  -4   2        747.89        618.21       103.71 o
  -9  -4  -2        747.90        780.58       100.97 o
  -9   4   2        747.90        832.66       116.63 o
  -9  -4  -2        499.57        383.18        85.31 o
  -9  -4  -2        499.57        508.10       125.40 o
   9  -4   2        499.57        638.89        94.54 o
  -9  -4  -2        499.57        464.67        74.48 o
  -9   4   2        499.57        452.04        68.09 o
   9  -4   2        499.57        477.94        72.60 o
  -9   4   2        499.57        524.32        92.87 o
   9   4  -2        499.57        519.95        85.62 o
   9   4  -2        499.57        579.01        79.42 o
  -9  -4   2        747.90        733.17       108.05 o
   9   4   2        747.90        924.76       124.85 o
  -9  -4   2        747.90        787.04        96.69 o
  -9   4  -2        747.89        637.62        89.36 o
  -9   4  -2        747.89        802.88       115.97 o
   9  -4  -2        747.90        895.94       113.20 o
   9  -4  -2        747.90       1017.29       103.83 o
  -9  -4   2        499.57        584.27       131.14 o
   9  -4  -2        499.57        654.83        96.87 o
   9   4   2        499.57        526.31        87.57 o
  -9  -4   2        499.57        493.97        83.46 o
   9   4   2        499.57        566.47        74.66 o
  -9   4  -2        499.57        505.78       107.09 o
  -9   4  -2        499.57        499.26        79.09 o
   9  -4  -2        499.57        434.55        70.64 o
   9   4   2        499.57        625.16        97.13 o
  10   4  -2        146.55        171.01        62.63 o
 -10  -4  -2        146.55        175.74        65.83 o
 -10   4   2        146.55        129.78        56.44 o
 -10   4   2        146.55         96.95        38.94 o
  10   4  -2        146.55        141.56        46.71 o
  10  -4   2        146.55         79.67        49.97 o
  10  -4   2        146.55        129.27        50.51 o
  10  -4   2        219.39        257.92        70.09 o
  10   4  -2        219.39        211.23        70.95 o
  10  -4   2        219.39        154.81        48.04 o
 -10   4   2        219.39        200.30        60.95 o
 -10   4   2        219.39        209.44        77.82 o
 -10  -4  -2        219.39        230.12        64.12 o
 -10  -4  -2        219.39        280.63        79.21 o
  10  -4  -2        219.39        181.56        66.17 o
 -10  -4   2        219.39        204.82        59.90 o
 -10   4  -2        219.39        235.78        63.71 o
  10   4   2        219.39        211.26        68.55 o
 -10   4  -2        219.39        143.14        65.27 o
  10  -4  -2        219.39        222.62        55.58 o
 -10  -4   2        219.39        129.69        55.78 o
 -10  -4   2        146.55        171.35        69.30 o
 -10   4  -2        146.55         63.12        48.51 o
 -10   4  -2        146.55        141.82        47.42 o
  10  -4  -2        146.55        133.91        52.40 o
  10  -4  -2        146.55        121.02        52.03 o
  10   4   2        146.55         93.92        43.74 o
  10   4   2        146.55        184.56        61.31 o
 -11  -4  -2          0.73         95.03        71.52 o
 -11   4   2          0.73         -3.24        51.95 o
 -11  -4  -2          0.73         46.96        47.79 o
  11   4  -2          0.73         38.95        45.25 o
  11  -4   2          0.73        -10.02        37.08 o
  11  -4   2          0.73        -15.13        28.50 o
  11  -4   2          0.49         -1.37        53.81 o
  11   4  -2          0.49         -5.92        32.15 o
 -11  -4  -2          0.49         33.58        43.06 o
 -11   4   2          0.49         30.39        33.63 o
 -11   4   2          0.49         11.62        36.05 o
  11   4  -2          0.49         -9.76        47.71 o
 -11   4  -2          0.49         34.38        45.37 o
  11  -4  -2          0.49          3.77        29.43 o
  11  -4  -2          0.49         25.86        46.40 o
 -11  -4   2          0.49         19.09        46.72 o
 -11   4  -2          0.49        -28.97        28.97 o
  11   4   2          0.49          9.72        29.73 o
  11   4   2          0.49         -3.64        26.95 o
  11  -4  -2          0.73         22.98        44.35 o
 -11  -4   2          0.73          0.48        32.08 o
 -11   4  -2          0.73        -22.54        31.68 o
  11  -4  -2          0.73         37.90        35.60 o
 -11   4  -2          0.73        -10.94        51.76 o
 -11  -4   2          0.73        -31.50        31.50 o
  11   4   2          0.73         -6.59        34.58 o
 -12  -4  -2        109.17         87.07        55.04 o
  12  -4   2        109.17         23.86        39.47 o
  12   4  -2         72.92         44.27        40.57 o
 -12   4   2         72.92        154.06        53.95 o
  12  -4  -2        109.17         37.68        41.84 o
  12   4   2        109.17        153.19        54.01 o
 -12  -4   2        109.17        134.15        60.89 o
 -12   4  -2         72.92         44.21        42.60 o
 -12  -4   2         72.92        105.33        62.29 o
   1   5  -2      13600.48      14428.02       528.60 o
   1   5  -2      13600.48      13309.57       640.28 o
  -1  -5  -2      13600.44      13756.21       628.46 o
   1   5  -2      13600.48      13644.90       621.53 o
   1   5  -2      13600.48      13213.02       524.81 o
  -1   5   2      13600.46      13974.88       588.04 o
   1  -5   2      13600.48      14095.37       612.09 o
  -1   5   2      13600.46      13662.44       623.22 o
   1  -5   2      13600.48      14460.55       622.77 o
  -1   5   2      13600.46      12847.83       537.23 o
  -1   5   2      13600.46      14644.13       541.54 o
   1  -5   2      13600.48      14948.43       620.10 o
  -1  -5  -2       9084.69       9030.04       349.07 o
  -1  -5  -2       9084.69       9256.20       436.07 o
   1  -5   2       9084.71       8756.35       423.46 o
   1  -5   2       9084.71       8979.08       365.21 o
  -1   5   2       9084.70       9544.46       420.92 o
   1  -5   2       9084.71       8567.69       359.23 o
  -1   5   2       9084.70       9137.34       429.77 o
  -1  -5  -2       9084.69       9275.71       434.05 o
  -1   5   2       9084.70       9580.39       445.84 o
   1   5  -2       9084.71       9408.50       434.11 o
  -1  -5  -2       9084.69       8694.82       342.16 o
   1   5   2       9084.69       9913.34       439.38 o
  -1   5  -2       9084.71       9962.45       408.33 o
   1   5   2       9084.69       9041.17       424.28 o
  -1  -5   2       9084.71       8563.64       361.25 o
  -1  -5   2       9084.71       8745.38       374.18 o
   1  -5  -2       9084.70       8794.65       416.48 o
   1   5   2       9084.69       8673.68       432.36 o
  -1  -5   2       9084.71       8807.35       437.14 o
  -1   5  -2       9084.71       8793.88       433.75 o
  -1  -5   2       9084.71       8506.91       401.33 o
   1  -5  -2      13600.46      14868.26       587.82 o
   1   5   2      13600.44      13571.81       590.97 o
   1   5   2      13600.44      12883.27       545.20 o
   1   5   2      13600.44      13737.38       637.62 o
  -1   5  -2      13600.48      13779.10       626.70 o
   1  -5  -2      13600.46      13967.44       621.01 o
  -1  -5   2      13600.48      14004.97       620.95 o
  -1  -5   2      13600.48      14229.57       635.54 o
  -2   5   2         89.80         40.19        30.05 o
  -2  -5  -2         89.81         77.33        19.21 o
   2   5  -2         89.80         56.99        38.46 o
  -2   5   2         89.80         66.92        30.64 o
   2  -5   2         89.80         86.63        28.82 o
  -2  -5  -2         89.81         59.34        19.79 o
   2   5  -2         89.80         89.51        23.43 o
  -2  -5  -2         89.81         17.69        26.93 o
   2  -5   2         89.80         72.47        36.28 o
  -2   5   2         89.80         67.76        19.92 o
   2   5  -2         89.80         54.18        19.33 o
   2  -5   2         89.80         48.73        29.58 o
   2   5  -2         89.80         84.25        30.02 o
  -2   5   2         59.99         27.03        24.52 o
  -2   5   2         59.99         19.65        24.88 o
   2  -5   2         59.99         40.44        16.78 o
   2   5  -2         59.99         34.83        29.06 o
   2  -5   2         59.99         22.51        23.31 o
  -2  -5  -2         59.99         72.94        19.79 o
  -2  -5  -2         59.99         44.64        29.46 o
   2   5  -2         59.99         58.44        15.32 o
   2   5  -2         59.99         35.66        15.18 o
  -2   5   2         59.99         24.42        24.97 o
   2  -5   2         59.99         45.12        26.19 o
  -2  -5  -2         59.99         35.33        15.12 o
  -2  -5  -2         59.99         66.92        31.94 o
   2  -5  -2         89.80        142.66        43.03 o
  -2   5  -2         89.80         39.23        15.82 o
   2   5   2         89.81         66.07        21.61 o
   2   5   2         89.81         49.26        30.64 o
   2  -5  -2         89.80        100.81        23.02 o
   2   5   2         89.81         82.05        28.49 o
  -2  -5   2         89.80        119.52        41.70 o
  -2   5  -2         89.80         67.58        14.84 o
  -2   5  -2         89.80         88.01        38.48 o
  -2   5  -2         89.80         54.82        28.91 o
  -2  -5   2         89.80         44.48        32.89 o
  -2   5  -2         59.99         43.65        28.41 o
  -2  -5   2         59.99         -0.78        24.74 o
   2   5   2         59.99         27.38        23.44 o
   2  -5  -2         59.99         32.32        22.40 o
  -2   5  -2         59.99         52.91        20.18 o
   2  -5  -2         59.99          2.43        17.87 o
  -2  -5   2         59.99         33.08        19.62 o
   2  -5  -2         59.99         43.37        13.56 o
   2  -5  -2         59.99         45.24        14.02 o
  -2  -5   2         59.99         31.35        18.73 o
   2   5   2         59.99         35.96        31.26 o
   3   5  -2         95.46        110.54        23.21 o
   3  -5   2         95.46         80.17        24.82 o
   3  -5   2         95.46         95.70        37.24 o
  -3  -5  -2         95.46        151.39        48.79 o
  -3  -5  -2         95.46         82.40        24.33 o
  -3  -5  -2         95.46        103.91        40.06 o
   3  -5   2         95.46         93.62        26.12 o
   3   5  -2         95.46        113.20        40.97 o
  -3   5   2         95.46         86.78        37.36 o
   3   5  -2         95.46        138.06        22.63 o
  -3   5   2        142.91        157.81        37.34 o
   3   5  -2        142.91         97.09        37.91 o
  -3   5   2        142.91        153.14        47.96 o
  -3   5   2        142.91        118.79        30.61 o
  -3  -5  -2        142.91        154.41        48.42 o
  -3  -5  -2        142.91        158.61        32.80 o
   3   5  -2        142.91        162.64        36.74 o
   3  -5   2        142.91        100.71        31.19 o
   3  -5   2        142.91        156.03        44.57 o
   3   5  -2        142.91        187.42        58.69 o
   3   5   2         95.46        120.07        39.33 o
  -3  -5   2         95.46         34.70        24.73 o
  -3  -5   2         95.46        125.40        31.50 o
   3  -5  -2         95.46         85.18        27.52 o
  -3   5  -2         95.46        128.64        31.59 o
   3  -5  -2         95.46        112.73        34.63 o
  -3  -5   2         95.46        110.66        47.09 o
   3  -5  -2         95.46        111.10        22.96 o
   3   5   2         95.46         90.57        38.29 o
  -3   5  -2         95.46        107.62        39.46 o
  -3   5  -2         95.46        108.13        13.27 o
  -3   5  -2        142.91        145.35        39.10 o
  -3  -5   2        142.91        181.49        52.52 o
   3  -5  -2        142.91        216.13        55.03 o
   3   5   2        142.91        142.85        35.30 o
  -3   5  -2        142.91        158.70        45.93 o
  -3  -5   2        142.91        179.53        54.26 o
  -3   5  -2        142.91        154.22        25.76 o
   3  -5  -2        142.91        157.50        36.47 o
   3   5   2        142.91        136.80        49.79 o
   3   5   2        142.91        114.60        35.94 o
  -3   5  -2        142.91        129.68        24.18 o
  -4   5   2        425.69        472.53        52.96 o
   4   5  -2        425.68        487.28        61.76 o
  -4  -5  -2        425.68        422.51        71.46 o
   4  -5   2        425.68        403.66        59.48 o
  -4   5   2        425.69        420.20        71.15 o
   4   5  -2        425.68        360.55        62.35 o
  -4  -5  -2        425.68        397.04        49.77 o
   4   5  -2        425.68        528.01       103.45 o
   4   5  -2        284.34        326.79        56.89 o
  -4  -5  -2        284.34        155.60        51.95 o
   4  -5   2        284.34        273.04        41.47 o
  -4  -5  -2        284.34        239.37        44.92 o
  -4  -5  -2        284.34        227.92        61.21 o
   4  -5   2        284.34        183.62        50.16 o
   4   5  -2        284.34        242.71        37.13 o
  -4   5   2        284.35        192.73        54.89 o
   4   5   2        425.68        391.25        85.62 o
  -4   5  -2        425.68        381.06        43.01 o
  -4  -5   2        425.68        374.17        82.87 o
   4  -5  -2        425.69        470.33        56.67 o
   4   5   2        425.68        378.79        57.95 o
   4   5   2        425.68        453.86        61.03 o
   4  -5  -2        425.69        504.71        34.91 o
  -4   5  -2        425.68        395.06        63.46 o
  -4  -5   2        425.68        422.22        68.74 o
  -4  -5   2        425.68        496.39        44.56 o
   4  -5  -2        425.69        458.74        31.13 o
   4   5   2        284.34        311.17        27.27 o
  -4  -5   2        284.34        368.53        59.80 o
  -4   5  -2        284.34        323.58        48.34 o
   4   5   2        284.34        314.66        53.41 o
   4   5   2        284.34        183.41        59.24 o
  -4  -5   2        284.34        353.84        50.48 o
   4  -5  -2        284.35        244.85        53.03 o
   4   5   2        284.34        272.39        26.83 o
  -4  -5   2        284.34        283.10        71.09 o
  -4   5  -2        284.34        349.61        33.10 o
   4  -5  -2        284.35        232.51        33.78 o
  -4   5  -2        284.34        303.35        33.53 o
   5   5  -2      11426.42      11057.75       562.03 o
   5   5  -2      11426.42      11830.94       586.32 o
   5   5  -2      11426.42      11605.96       500.57 o
   5  -5   2      11426.42      11888.33       552.42 o
  -5  -5  -2      11426.40      11682.79       495.49 o
  -5   5   2      11426.42      11261.98       541.32 o
  -5   5   2      11426.42      11211.42       478.16 o
  -5  -5  -2      11426.40      11273.34       547.94 o
  -5  -5  -2       7632.49       7171.24       398.08 o
  -5  -5  -2       7632.49       7547.13       337.55 o
   5   5  -2       7632.50       7375.84       331.10 o
   5  -5   2       7632.51       7422.66       378.26 o
  -5   5   2       7632.50       7395.39       397.16 o
  -5  -5  -2       7632.49       6888.06       410.65 o
   5  -5   2       7632.51       7471.72       330.65 o
   5   5  -2       7632.50       7515.73       381.86 o
   5   5   2      11426.40      11435.38       571.92 o
  -5  -5   2      11426.42      11590.49       574.78 o
  -5  -5   2      11426.42      11162.29       476.97 o
  -5   5  -2      11426.42      11401.71       536.54 o
  -5   5  -2      11426.42      11635.85       469.08 o
   5   5   2      11426.40      11052.93       548.67 o
   5  -5  -2      11426.42      11426.29       463.74 o
   5   5   2      11426.40      11299.96       505.92 o
   5  -5  -2      11426.42      12606.74       540.91 o
  -5  -5   2      11426.42      10989.50       541.90 o
  -5   5  -2       7632.51       8116.28       385.50 o
   5  -5  -2       7632.50       7506.20       373.40 o
  -5  -5   2       7632.50       7573.81       405.34 o
  -5  -5   2       7632.50       7278.41       343.03 o
  -5   5  -2       7632.51       7476.70       323.62 o
   5   5   2       7632.49       7363.30       377.24 o
   5   5   2       7632.49       7810.03       318.14 o
  -5  -5   2       7632.50       7471.32       408.31 o
   5   5   2       7632.49       7830.31       414.23 o
   5  -5  -2       7632.50       7455.34       323.02 o
  -6   5   2        261.08        250.06        53.08 o
   6   5  -2        261.09        336.74        68.84 o
  -6  -5  -2        261.09        285.81        72.44 o
  -6   5   2        261.08        361.04        77.93 o
   6  -5   2        261.09        306.04        66.55 o
  -6  -5  -2        261.09        220.41        52.02 o
   6   5  -2        261.09        345.50        77.60 o
   6   5  -2        261.09        225.62        69.20 o
  -6  -5  -2        174.40        170.76        59.43 o
  -6  -5  -2        174.40        204.97        70.80 o
  -6  -5  -2        174.40        244.10        51.83 o
   6   5  -2        174.40        296.24        68.27 o
  -6   5   2        174.40        200.71        58.38 o
   6   5  -2        174.40        175.19        41.30 o
   6  -5   2        174.40        200.97        45.55 o
  -6   5   2        174.40        192.56        24.30 o
   6  -5   2        174.40        185.36        54.33 o
  -6  -5   2        174.40         70.36        47.79 o
  -6  -5   2        174.40        146.46        46.00 o
   6   5   2        174.40        144.19        33.05 o
   6  -5  -2        174.40        236.48        46.40 o
  -6  -5   2        174.40        250.57        71.83 o
   6   5   2        174.40        137.29        48.54 o
   6  -5  -2        174.40        197.54        55.04 o
  -6   5  -2        174.40        198.06        41.40 o
  -6   5  -2        174.40        190.69        54.82 o
   6   5   2        174.40         74.12        42.73 o
   6   5   2        261.09        260.60        71.03 o
  -6  -5   2        261.09        242.10        66.07 o
   6   5   2        261.09        171.04        50.37 o
  -6  -5   2        261.09        265.64        51.02 o
   6  -5  -2        261.08        277.07        40.45 o
   6  -5  -2        261.08        219.95        54.06 o
  -6  -5   2        261.09        334.32        83.45 o
   6   5   2        261.09        246.30        61.93 o
  -6   5  -2        261.09        361.35        51.37 o
  -6   5  -2        261.09        238.88        67.00 o
  -7  -5  -2       2196.59       2161.79       154.75 o
  -7   5   2       2196.60       2277.02       185.86 o
  -7   5   2       2196.60       2270.09       155.58 o
   7  -5   2       2196.59       2230.19       179.16 o
  -7  -5  -2       2196.59       2254.94       188.43 o
   7   5  -2       2196.60       2243.35       169.87 o
   7   5  -2       2196.60       2407.77       196.70 o
   7   5  -2       2196.60       2233.66       197.86 o
   7  -5   2       2196.59       2092.95       100.22 o
   7  -5   2       1467.26       1323.23       110.69 o
   7   5  -2       1467.27       1531.91       112.42 o
  -7  -5  -2       1467.26       1307.78       115.45 o
  -7  -5  -2       1467.26       1419.82       143.66 o
  -7  -5  -2       1467.26       1359.59       158.31 o
   7   5  -2       1467.27       1243.93       129.21 o
  -7   5   2       1467.26       1336.82       139.84 o
   7  -5   2       1467.26       1480.85       137.87 o
  -7   5   2       1467.26       1407.38        90.21 o
   7   5   2       1467.26       1316.70       129.85 o
   7   5   2       1467.26       1401.35       150.72 o
   7  -5  -2       1467.26       1540.76       115.35 o
   7   5   2       1467.26       1330.62        99.07 o
   7  -5  -2       1467.26       1530.75       136.44 o
  -7  -5   2       1467.27       1422.77       147.39 o
  -7  -5   2       1467.27       1495.73       156.59 o
  -7  -5   2       1467.27       1368.79       120.09 o
  -7   5  -2       1467.26       1350.06       131.16 o
  -7   5  -2       1467.26       1400.73       106.00 o
   7   5   2       2196.59       2102.27       168.59 o
  -7   5  -2       2196.59       2140.10       175.93 o
   7   5   2       2196.59       2180.75       183.24 o
   7  -5  -2       2196.60       2029.91       132.69 o
   7   5   2       2196.59       2216.41       187.87 o
  -7  -5   2       2196.60       2163.20       193.81 o
  -7  -5   2       2196.60       2367.16       187.95 o
  -7   5  -2       2196.59       2116.16       147.94 o
   7  -5  -2       2196.60       2413.34       175.74 o
  -7  -5   2       2196.60       2239.10       148.45 o
   8  -5   2        196.07        186.82        64.14 o
  -8   5   2        196.07        187.59        62.57 o
  -8  -5  -2        196.07        219.38        76.30 o
  -8  -5  -2        196.07        127.98        56.53 o
   8   5  -2        196.07        162.41        56.45 o
  -8   5   2        196.07        142.46        37.70 o
  -8  -5  -2        196.07        191.24        55.59 o
   8   5  -2        196.07        122.76        42.87 o
   8  -5   2        196.07        210.38        56.04 o
  -8   5   2        293.53        307.11        84.93 o
   8  -5   2        293.53        179.08        59.23 o
   8  -5   2        293.53        311.51        36.80 o
   8   5  -2        293.53        336.24        85.85 o
   8   5  -2        293.53        192.24        65.29 o
  -8  -5  -2        293.53        314.36        86.83 o
  -8  -5  -2        293.53        232.83        60.13 o
  -8   5   2        293.53        332.27        71.13 o
   8   5  -2        293.53        375.93        84.76 o
   8   5   2        196.07        251.23        74.54 o
  -8   5  -2        196.07        227.65        64.84 o
   8  -5  -2        196.07        266.67        68.95 o
  -8  -5   2        196.07        111.10        46.34 o
   8   5   2        196.07        158.63        52.72 o
  -8  -5   2        196.07        160.52        63.52 o
   8  -5  -2        196.07         96.11        42.30 o
   8   5   2        196.07        159.32        43.29 o
  -8   5  -2        196.07        176.92        47.53 o
  -8  -5   2        196.07        358.98        95.35 o
   8  -5  -2        293.53        205.57        49.35 o
  -8  -5   2        293.53        282.37        86.40 o
  -8   5  -2        293.53        258.48        74.27 o
  -8  -5   2        293.53        304.31        87.47 o
   8   5   2        293.53        322.53        80.65 o
   8   5   2        293.53        267.85        77.25 o
   8  -5  -2        293.53        329.48        75.06 o
  -8  -5   2        293.53        247.91        60.40 o
   8   5   2        293.53        352.97        77.03 o
  -8   5  -2        293.53        176.16        51.75 o
   9  -5   2         71.02         37.89        37.52 o
  -9   5   2         71.02         58.53        26.00 o
  -9  -5  -2         71.02        -15.65        39.11 o
  -9   5   2         71.02         91.95        44.38 o
  -9  -5  -2         71.02         81.61        47.55 o
   9   5  -2         71.02         23.24        24.78 o
  -9  -5  -2         71.02         11.21        34.21 o
   9   5  -2         71.02         91.18        44.68 o
   9  -5   2         71.02         65.14        47.64 o
   9   5  -2        106.32         65.16        51.05 o
   9  -5   2        106.32        122.52        30.79 o
   9   5  -2        106.32        150.78        60.85 o
  -9  -5  -2        106.31        124.00        45.41 o
  -9   5   2        106.32        121.02        44.90 o
  -9   5   2        106.32         59.56        54.66 o
  -9  -5  -2        106.31         98.37        60.47 o
   9  -5   2        106.32         99.14        49.83 o
   9   5  -2        106.32         92.14        54.35 o
  -9   5  -2         71.02         43.45        34.49 o
  -9   5  -2         71.02         -9.97        30.76 o
  -9  -5   2         71.02         58.00        35.95 o
   9   5   2         71.02         33.68        42.45 o
   9  -5  -2         71.02        119.57        53.80 o
   9   5   2         71.02        118.63        46.93 o
   9  -5  -2         71.02         17.68        29.69 o
  -9  -5   2         71.02         24.27        42.08 o
  -9  -5   2         71.02         62.99        49.68 o
   9   5   2         71.02         14.01        23.39 o
   9   5   2        106.31         53.82        43.64 o
  -9   5  -2        106.32         56.87        48.87 o
  -9   5  -2        106.32        133.94        47.91 o
  -9  -5   2        106.32         90.57        38.50 o
   9   5   2        106.31        192.25        64.11 o
  -9  -5   2        106.32        186.92        75.24 o
   9  -5  -2        106.32         54.59        29.40 o
  -9  -5   2        106.32        100.92        56.34 o
 -10   5   2        144.91        128.61        59.24 o
 -10  -5  -2        144.90         96.18        50.63 o
  10  -5   2        144.90        123.96        67.37 o
 -10   5   2        144.91         78.90        33.30 o
  10   5  -2        144.91         97.07        42.12 o
 -10  -5  -2        144.90         53.44        60.45 o
  10  -5   2        144.90        111.70        46.61 o
  10   5  -2        144.91        164.48        66.98 o
 -10  -5  -2        216.93        227.25        66.82 o
  10  -5   2        216.93        177.64        58.78 o
  10  -5   2        216.93        160.29        37.33 o
 -10   5   2        216.93        272.49        86.34 o
 -10  -5  -2        216.93        199.52        76.30 o
  10   5  -2        216.93        107.78        48.48 o
 -10   5   2        216.93        131.46        52.04 o
  10  -5  -2        144.91        117.65        55.66 o
 -10  -5   2        144.91        106.05        56.92 o
 -10   5  -2        144.90         84.16        41.52 o
  10   5   2        144.90        187.05        50.48 o
  10   5   2        144.90        115.21        51.53 o
  10  -5  -2        144.91        142.71        48.89 o
 -10   5  -2        144.90        144.52        57.09 o
 -10   5  -2        216.93        113.29        50.38 o
  10   5   2        216.93        238.36        80.54 o
 -10  -5   2        216.93        197.67        59.85 o
 -10  -5   2        216.93        183.74        63.70 o
  10  -5  -2        216.93        218.04        54.24 o
 -10   5  -2        216.93        185.05        77.39 o
 -11   5   2       1870.62       1893.03       208.86 o
  11   5  -2       1870.63       1828.91       205.19 o
 -11  -5  -2       1870.63       2158.20       184.71 o
  11  -5   2       1870.62       1703.86       186.64 o
 -11  -5  -2       1870.63       1868.60       206.30 o
  11  -5   2       1870.62       1925.21       125.92 o
 -11   5   2       1870.62       1845.78       171.76 o
 -11   5   2       1249.52       1259.00       110.94 o
 -11   5   2       1249.52       1374.94       164.92 o
 -11  -5  -2       1249.52       1445.39       192.03 o
  11   5  -2       1249.52       1350.11       131.33 o
  11   5  -2       1249.52       1182.88       155.79 o
  11  -5   2       1249.52       1395.49       165.08 o
 -11   5  -2       1249.52       1205.60       120.02 o
  11  -5  -2       1249.52       1244.45       157.97 o
 -11  -5   2       1249.52       1295.04       176.07 o
  11   5   2       1249.52       1257.34       146.01 o
 -11   5  -2       1249.52       1247.80       147.73 o
  11   5   2       1249.52       1280.88       123.17 o
  11  -5  -2       1249.52       1112.57       125.77 o
  11   5   2       1870.63       2048.57       212.05 o
 -11   5  -2       1870.62       1838.81       202.38 o
 -11   5  -2       1870.62       1888.66       174.87 o
  11  -5  -2       1870.62       1841.16       143.77 o
 -11  -5   2       1870.63       1657.51       180.90 o
 -11  -5   2       1870.63       2059.89       175.95 o
   0  -6  -2        556.97        519.22        32.97 o
   0  -6   2        556.97        546.57        75.04 o
   0   6  -2        556.97        500.28        76.63 o
   0  -6  -2        556.97        399.75        62.34 o
   0  -6   2        556.97        484.05        47.04 o
   0   6   2        556.97        495.71        73.74 o
   0  -6  -2        556.97        504.41        69.86 o
   0   6   2        556.97        573.61        73.58 o
   0   6   2        556.97        570.93        74.03 o
   0  -6  -2        556.97        474.30        35.60 o
   0   6  -2        833.83        784.68        50.28 o
   0  -6  -2        833.83        644.58        89.29 o
   0   6  -2        833.83        830.26        97.28 o
   0   6   2        833.83        811.97        67.94 o
   0  -6   2        833.83        892.42        83.08 o
   0   6   2        833.83        768.89        93.46 o
   0  -6   2        833.83       1073.26       104.49 o
   0   6  -2        833.83        843.01        83.74 o
   0   6  -2        833.83        739.98        47.95 o
   0  -6   2        833.83        866.45        95.63 o
  -1   6   2       5851.52       5420.00       314.90 o
   1   6  -2       5851.53       6214.10       324.25 o
  -1  -6  -2       5851.52       5821.31       243.89 o
  -1  -6  -2       5851.52       5840.84       317.87 o
  -1   6   2       5851.52       6123.62       324.17 o
   1  -6   2       5851.53       5426.48       251.45 o
  -1   6   2       5851.52       6315.07       307.72 o
  -1  -6  -2       5851.52       5602.17       233.29 o
   1  -6   2       5851.53       5779.54       313.88 o
  -1  -6  -2       5851.52       5917.49       313.74 o
   1  -6   2       8760.17       9355.18       419.98 o
   1   6  -2       8760.17       8406.69       452.52 o
   1  -6   2       8760.17       9388.66       439.59 o
   1  -6   2       8760.17       8646.21       428.88 o
  -1  -6  -2       8760.16       9470.25       452.66 o
   1   6  -2       8760.17       9038.42       426.90 o
   1   6  -2       8760.17       8298.84       347.69 o
  -1   6   2       8760.16       8085.61       360.07 o
  -1   6   2       8760.16       8467.49       435.80 o
   1  -6  -2       8760.16       8825.10       440.07 o
  -1   6  -2       8760.17       9226.08       333.54 o
   1   6   2       8760.16       9129.68       455.13 o
  -1   6  -2       8760.17       8462.45       435.12 o
  -1   6  -2       8760.17       8211.94       332.07 o
  -1  -6   2       8760.17       8685.57       444.43 o
  -1  -6   2       8760.17       9244.55       441.57 o
   1   6   2       8760.16       8229.96       368.02 o
  -1   6  -2       8760.17       8573.20       424.05 o
   1   6   2       5851.52       6004.25       315.48 o
  -1   6  -2       5851.53       5848.61       327.99 o
  -1  -6   2       5851.53       5870.89       255.04 o
   1  -6  -2       5851.52       6031.15       308.91 o
   1  -6  -2       5851.52       6103.17       230.42 o
   1  -6  -2       5851.52       5605.84       226.68 o
  -1  -6   2       5851.53       6105.80       330.18 o
   1   6   2       5851.52       5990.59       321.48 o
   2  -6   2        504.29        483.16        49.90 o
  -2   6   2        504.29        585.21        80.19 o
  -2  -6  -2        504.29        382.02        67.17 o
   2  -6   2        504.29        387.74        56.85 o
  -2   6   2        504.29        563.27        73.75 o
  -2  -6  -2        504.29        394.47        40.40 o
  -2  -6  -2        504.29        473.50        68.67 o
   2  -6   2        504.29        578.82        81.00 o
   2   6  -2        504.29        438.76        72.14 o
   2   6  -2        754.95        657.41        97.54 o
   2   6  -2        754.95        750.02        80.86 o
  -2   6   2        754.96        819.43       102.12 o
  -2   6   2        754.96        719.47        64.28 o
  -2  -6  -2        754.96        644.46        96.55 o
   2  -6   2        754.95        945.07       100.16 o
  -2   6   2        754.96        599.93        76.60 o
   2   6  -2        754.95        825.05        65.90 o
   2  -6   2        754.95        691.88        73.64 o
   2  -6  -2        504.29        466.96        70.29 o
   2   6   2        504.29        387.03        65.11 o
  -2   6  -2        504.29        506.83        77.73 o
   2  -6  -2        504.29        410.59        35.51 o
   2   6   2        504.29        426.16        72.71 o
  -2  -6   2        504.29        476.76        51.75 o
  -2  -6   2        504.29        425.42        72.73 o
   2  -6  -2        504.29        485.49        61.42 o
   2  -6  -2        504.29        456.26        36.52 o
  -2   6  -2        754.95        609.99        45.91 o
  -2   6  -2        754.95        751.04        48.67 o
  -2  -6   2        754.95        804.90        99.16 o
   2   6   2        754.96        963.02       109.34 o
  -2   6  -2        754.95        625.19        90.22 o
   2  -6  -2        754.96        738.84        91.54 o
   2   6   2        754.96        643.18        68.61 o
  -2  -6   2        754.95        851.00       101.48 o
  -2   6  -2        754.95        568.55        75.24 o
  -3   6   2      15078.16      15895.85       707.37 o
  -3  -6  -2      15078.15      14900.56       590.22 o
   3   6  -2      15078.15      14525.27       679.99 o
   3   6  -2      15078.15      16035.62       577.47 o
  -3  -6  -2      15078.15      15056.49       704.62 o
   3  -6   2      15078.17      15129.22       683.52 o
   3  -6   2      15078.17      14681.31       593.85 o
  -3   6   2      15078.16      14980.96       678.61 o
   3  -6   2      15078.17      15178.49       663.99 o
  -3  -6  -2      15078.15      15557.50       715.43 o
   3   6  -2      22573.11      22562.71       877.12 o
  -3   6   2      22573.11      22805.79       969.36 o
   3  -6   2      22573.12      24552.01       989.64 o
  -3   6   2      22573.11      22835.99       984.62 o
  -3  -6  -2      22573.10      22672.98       875.57 o
   3   6  -2      22573.11      22966.71      1026.69 o
  -3  -6  -2      22573.10      21236.41       978.94 o
  -3   6   2      22573.11      22062.98       868.24 o
   3  -6   2      22573.12      22065.42       959.86 o
   3   6  -2      22573.11      23313.30       999.41 o
  -3  -6   2      15078.15      15364.04       604.71 o
  -3   6  -2      15078.17      14538.05       685.52 o
   3  -6  -2      15078.16      15680.55       674.29 o
  -3  -6   2      15078.15      15260.75       715.68 o
   3  -6  -2      15078.16      15256.80       577.49 o
   3   6   2      15078.15      15351.50       712.02 o
   3   6   2      15078.15      14024.26       669.33 o
  -3   6  -2      22573.12      23070.00       967.71 o
  -3   6  -2      22573.12      22562.02       973.04 o
   3   6   2      22573.10      23907.15      1023.92 o
  -3  -6   2      22573.11      22012.44       975.19 o
   3   6   2      22573.10      22477.20       890.22 o
  -3   6  -2      22573.12      21865.11       844.67 o
  -3  -6   2      22573.11      22766.98      1013.20 o
   3  -6  -2      22573.11      22465.12       973.36 o
  -4   6   2       1054.80       1090.58       121.38 o
  -4   6   2       1054.80       1045.00        84.68 o
   4   6  -2       1054.79        833.22        99.86 o
  -4  -6  -2       1054.79        948.63       113.76 o
   4   6  -2       1054.79        994.53        91.76 o
   4  -6   2       1054.80       1176.80       105.37 o
  -4  -6  -2       1054.79       1081.74        77.97 o
   4   6  -2       1054.79       1085.83       128.80 o
   4  -6   2        704.57        759.66        66.83 o
  -4  -6  -2        704.57        634.21        91.88 o
  -4  -6  -2        704.57        492.29        83.37 o
   4  -6   2        704.57        605.67        87.04 o
   4   6  -2        704.57        677.52        88.43 o
   4   6  -2        704.57        688.53        51.97 o
  -4  -6  -2        704.57        678.03        65.73 o
  -4   6   2        704.57        629.98        84.29 o
   4   6   2        704.57        759.75       101.79 o
  -4  -6   2        704.57        729.38        72.36 o
   4  -6  -2        704.57        777.68        90.47 o
   4   6   2        704.57        583.48        80.91 o
   4  -6  -2        704.57        673.60        58.22 o
  -4  -6   2        704.57        692.29        97.44 o
  -4  -6   2       1054.79       1068.25       115.69 o
  -4  -6   2       1054.79       1045.94       124.76 o
  -4   6  -2       1054.80       1114.97        77.33 o
   4   6   2       1054.79        909.17        93.54 o
  -4   6  -2       1054.80       1163.63       121.03 o
   4   6   2       1054.79        994.74       124.45 o
  -5  -6  -2       2377.96       2318.65       143.13 o
   5  -6   2       2377.97       2563.61       178.90 o
   5   6  -2       2377.97       2383.77       162.88 o
   5   6  -2       2377.97       2576.26       216.08 o
  -5   6   2       2377.98       2320.86       190.31 o
  -5   6   2       2377.98       2246.53       147.21 o
  -5  -6  -2       2377.96       2592.80       199.78 o
   5   6  -2       2377.97       2721.09       196.57 o
   5   6  -2       1588.41       1547.47       141.24 o
  -5   6   2       1588.42       1694.10       147.66 o
  -5  -6  -2       1588.41       1631.35       115.44 o
   5   6  -2       1588.41       1645.89        99.96 o
   5  -6   2       1588.41       1778.83       150.00 o
   5  -6   2       1588.41       1566.08       110.68 o
  -5  -6  -2       1588.41       1756.86       158.61 o
  -5  -6  -2       1588.41       1785.45       165.12 o
   5   6   2       1588.41       1852.42       147.74 o
  -5  -6   2       1588.41       1580.68       156.13 o
   5  -6  -2       1588.42       1653.71       142.06 o
  -5  -6   2       1588.41       1482.61       116.22 o
   5   6   2       1588.41       1518.76       154.21 o
   5   6   2       1588.41       1456.16        71.61 o
   5  -6  -2       1588.42       1696.39       107.59 o
  -5   6  -2       2377.97       2510.89       142.29 o
   5   6   2       2377.96       2439.97       175.49 o
  -5  -6   2       2377.97       2372.76       190.11 o
   5   6   2       2377.96       2364.12       167.73 o
  -5  -6   2       2377.97       2380.85       126.50 o
  -5  -6   2       2377.97       2641.46       211.20 o
   5   6   2       2377.96       2494.39       205.04 o
  -5   6  -2       2377.97       2305.41       183.56 o
  -6  -6  -2        318.73        404.22        93.37 o
  -6   6   2        318.73        398.54        93.90 o
   6   6  -2        318.73        170.40        66.23 o
  -6   6   2        318.73        230.30        54.20 o
   6   6  -2        318.73        265.70        65.33 o
  -6  -6  -2        318.73        251.44        53.20 o
   6   6  -2        318.73        277.42        75.02 o
   6  -6   2        318.73        213.10        57.42 o
   6   6  -2        212.90        260.52        67.49 o
   6  -6   2        212.90        195.06        59.91 o
   6   6  -2        212.90        166.63        39.29 o
  -6  -6  -2        212.90        236.90        69.90 o
   6  -6   2        212.90        250.05        53.10 o
  -6   6   2        212.90        258.08        63.67 o
  -6  -6  -2        212.90        145.68        44.25 o
  -6  -6  -2        212.90        108.42        56.59 o
  -6  -6   2        212.90        218.53        70.90 o
  -6   6  -2        212.90        205.42        28.63 o
  -6  -6   2        212.90        219.98        52.67 o
   6   6   2        212.90        324.03        87.39 o
   6   6   2        212.90        188.54        29.52 o
   6  -6  -2        212.90        132.34        50.52 o
   6   6   2        212.90        145.91        47.67 o
   6  -6  -2        212.90        179.31        42.02 o
   6   6   2        318.73        276.23        68.35 o
  -6   6  -2        318.73        311.53        51.41 o
  -6  -6   2        318.73        285.71        76.16 o
  -6  -6   2        318.73        289.00        44.04 o
  -6   6  -2        318.73        239.41        71.85 o
   6   6   2        318.73        358.89        87.45 o
   6   6   2        318.73        273.27        69.57 o
  -6  -6   2        318.73        363.16        93.97 o
  -7  -6  -2       5123.12       4962.65       272.97 o
   7  -6   2       5123.12       5388.08       319.84 o
  -7   6   2       5123.12       5123.94       325.14 o
  -7  -6  -2       5123.12       5030.93       328.44 o
   7   6  -2       5123.11       5247.06       351.00 o
  -7   6   2       5123.12       5179.64       276.80 o
   7   6  -2       5123.11       5124.34       298.14 o
   7   6  -2       5123.11       5613.63       342.78 o
  -7  -6  -2       3422.09       3707.71       282.90 o
   7   6  -2       3422.08       3296.70       235.01 o
   7   6  -2       3422.08       3096.64       183.68 o
  -7   6   2       3422.09       3283.25       242.52 o
  -7  -6  -2       3422.09       3466.80       207.67 o
  -7  -6  -2       3422.09       3470.03       253.98 o
   7  -6   2       3422.09       3518.86       237.67 o
   7  -6   2       3422.09       3204.44       196.32 o
  -7   6  -2       5123.12       4806.47       314.59 o
   7   6   2       5123.12       5496.72       328.50 o
  -7  -6   2       5123.11       5409.11       356.88 o
   7   6   2       5123.12       5318.97       342.28 o
   7   6   2       5123.12       5160.59       302.40 o
   7  -6  -2       5123.12       5209.32       220.19 o
  -7   6  -2       5123.12       4926.02       267.11 o
  -7  -6   2       5123.11       5116.35       260.40 o
  -7  -6   2       5123.11       4976.44       323.65 o
   7  -6  -2       3422.09       3801.15       241.01 o
   7   6   2       3422.09       3376.99       173.76 o
  -7   6  -2       3422.09       3451.86       171.59 o
   7   6   2       3422.09       3184.87       229.67 o
  -7  -6   2       3422.08       3421.22       257.97 o
  -7  -6   2       3422.08       3110.99       205.11 o
   7  -6  -2       3422.09       3152.75       191.82 o
   7   6   2       3422.09       3387.75       258.58 o
  -8   6   2        156.06        199.40        66.83 o
   8   6  -2        156.06         95.61        62.20 o
   8  -6   2        156.06        117.38        45.90 o
   8   6  -2        156.06         92.85        52.12 o
   8   6  -2        156.06        117.06        57.39 o
  -8  -6  -2        156.06         58.01        36.10 o
  -8  -6  -2        156.06         84.25        48.89 o
  -8   6   2        156.06         65.60        40.65 o
   8   6  -2        104.24        100.08        45.22 o
   8  -6   2        104.24         78.86        38.34 o
  -8  -6  -2        104.24         51.52        43.46 o
   8   6  -2        104.24         95.33        37.98 o
  -8   6   2        104.24        124.64        50.82 o
  -8  -6  -2        104.24         88.14        43.27 o
   8  -6   2        104.24         47.60        42.73 o
  -8  -6  -2        104.24        132.17        67.77 o
  -8  -6   2        156.06        178.68        78.26 o
  -8   6  -2        156.06        148.10        48.03 o
   8   6   2        156.06        239.53        72.76 o
   8   6   2        156.06        238.70        85.33 o
  -8   6  -2        156.06        138.21        63.33 o
   8  -6  -2        156.06        143.27        30.81 o
   8   6   2        156.06        174.77        63.89 o
  -8  -6   2        156.06         83.09        39.12 o
  -8  -6   2        156.06        176.00        65.25 o
   8   6   2        104.24        100.21        31.12 o
   8   6   2        104.24        138.41        63.33 o
  -8  -6   2        104.24         73.92        47.17 o
   8  -6  -2        104.24        151.09        56.50 o
   8  -6  -2        104.24         67.56        33.53 o
  -8  -6   2        104.24         72.21        50.53 o
  -8   6  -2        104.24         76.38        30.57 o
   8   6   2        104.24        125.23        49.95 o
  -9   6   2       7062.19       7044.17       437.28 o
   9  -6   2       7062.18       7014.38       412.22 o
  -9  -6  -2       7062.17       7273.13       480.39 o
   9  -6   2       7062.18       6940.74       366.00 o
  -9  -6  -2       7062.17       7122.67       373.18 o
  -9   6   2       7062.19       7076.11       299.85 o
  -9  -6  -2       7062.17       7462.54       440.21 o
   9   6  -2       7062.17       7029.10       417.31 o
   9   6  -2       7062.17       7377.22       356.01 o
  -9  -6  -2      10572.59      11126.46       596.50 o
   9   6  -2      10572.59      11335.72       610.76 o
  -9  -6  -2      10572.59      10112.53       513.33 o
  -9   6   2      10572.62      10609.02       581.87 o
   9   6  -2      10572.59      10958.00       546.40 o
   9   6  -2      10572.59      11822.69       622.84 o
  -9   6   2      10572.62      10212.69       514.05 o
   9   6   2      10572.59      11392.17       555.71 o
  -9  -6   2      10572.59      11358.45       511.05 o
  -9   6  -2      10572.60      11028.40       580.95 o
   9   6   2      10572.59      10718.77       589.31 o
  -9  -6   2      10572.59      12401.78       630.69 o
   9   6   2      10572.59      11616.40       604.80 o
  -9  -6   2      10572.59      11038.45       589.58 o
  -9   6  -2      10572.60       9510.44       500.59 o
   9  -6  -2      10572.62      10679.38       458.85 o
  -9  -6   2       7062.17       6843.32       430.85 o
   9  -6  -2       7062.19       7231.43       366.09 o
   9   6   2       7062.17       7223.27       341.17 o
   9   6   2       7062.17       6955.71       409.61 o
  -9  -6   2       7062.17       7470.04       384.76 o
   9  -6  -2       7062.19       7125.52       407.24 o
   9   6   2       7062.17       7253.64       435.31 o
  -9   6  -2       7062.18       6710.24       333.60 o
 -10   6   2        100.60        122.43        26.81 o
  10   6  -2        100.60          9.23        32.10 o
 -10  -6  -2        100.60         79.48        56.52 o
 -10  -6  -2        100.60        122.56        49.71 o
 -10   6   2        100.60         44.84        46.56 o
 -10  -6  -2        100.60         89.55        42.70 o
  10   6  -2        100.60         62.19        50.69 o
  10  -6   2        100.60         48.23        38.32 o
  10  -6   2        100.60         47.06        63.96 o
 -10   6   2        150.60        -14.22        59.96 o
  10   6  -2        150.60        224.02        66.72 o
 -10   6   2        150.60         77.34        47.20 o
 -10  -6  -2        150.60        205.12        85.24 o
 -10  -6  -2        150.60        137.08        55.44 o
 -10   6  -2        100.60         87.82        33.88 o
  10   6   2        100.60         84.43        43.66 o
 -10  -6   2        100.60        107.22        49.13 o
  10  -6  -2        100.60        131.60        69.44 o
  10   6   2        100.60        114.68        36.20 o
  10  -6  -2        100.60        174.72        54.38 o
  10  -6  -2        150.60        136.02        31.70 o
 -10   6  -2        150.60        149.17        81.21 o
 -10  -6   2        150.60        172.27        62.08 o
 -10   6  -2        150.60         75.98        45.43 o
 -10  -6   2        150.60         81.96        44.62 o
  10   6   2        150.60         20.72        40.77 o
 -11   6   2          0.95        -26.72        39.13 o
  11  -6   2          0.95         40.40        35.31 o
 -11  -6  -2          0.95         69.79        66.44 o
 -11   6   2          0.95         -4.84        22.19 o
 -11   6   2          1.42        -13.51        33.71 o
  11   6  -2          1.42        103.73        56.14 o
  11  -6  -2          0.95        -28.93        28.93 o
  11  -6  -2          1.42         -2.26        19.10 o
  11   6   2          1.42         58.87        46.50 o
   1  -7   2       1110.62        988.62       115.09 o
   1  -7   2       1110.62       1109.49        80.44 o
   1  -7   2       1110.62       1032.21       110.76 o
   1   7  -2       1110.62        970.18       111.86 o
  -1  -7  -2       1110.63       1044.55        64.43 o
  -1  -7  -2       1110.63       1207.52       118.81 o
  -1   7   2       1110.63        951.02       111.93 o
   1   7  -2       1662.69       1669.16        99.59 o
  -1   7   2       1662.69       2005.52       163.74 o
   1  -7   2       1662.68       1453.56       139.85 o
  -1   7   2       1662.69       1535.02       107.41 o
   1   7  -2       1662.69       1879.46       168.18 o
  -1  -7  -2       1662.69       1610.80       154.82 o
   1   7   2       1662.69       1684.58       113.29 o
   1  -7  -2       1662.69       1864.72       161.37 o
   1   7   2       1662.69       1929.96       169.49 o
  -1   7  -2       1662.68       1637.63        88.64 o
  -1   7  -2       1662.68       1612.20       147.74 o
  -1  -7   2       1662.69       1785.09       155.05 o
  -1  -7   2       1662.69       1811.71       160.98 o
   1  -7  -2       1110.63       1118.98       116.48 o
[truncated: 2,590,724 more chars]
